# Supplementary material for: GlycoEnzOnto: a GlycoEnzyme pathway and molecular function ontology
Source: Bioinformatics. 2022 Oct 25;38(24):5413–20. doi: 10.1093/bioinformatics/btac704 (PMC9750110; doi:10.1093/bioinformatics/btac704)
Supplement: btac704_Supplementary_Data [file btac704_supplementary_data.zip]

Archive with 3 entries (2 files):
- btac704_Supplementary_Data/
- btac704_Supplementary_Data/Supplemental File 1.xlsx
- btac704_Supplementary_Data/Supplemental File 2.xlsx
