# Supplementary material for: GlycoEnzOnto: a GlycoEnzyme pathway and molecular function ontology
Source: Bioinformatics. 2022 Oct 25;38(24):5413–20. doi: 10.1093/bioinformatics/btac704 (PMC9750110; doi:10.1093/bioinformatics/btac704)
Supplement: btac704_Supplementary_Data [file btac704_supplementary_data.zip › btac704_Supplementary_Data/Supplemental File 1.xlsx]

## Sheet: finishedGlycogenes
Interacting entities	geneName	UniProt	Entrez Gene ID	Description	Pathway	Glycogene	Reactant	Product	Constraints	Compartment	Rules
None	B4GALT1	P15291	2683	Beta-1,4-galactosyltransferase 1	Type II LacNAc,N-linked, O-GalNAc,POFUT1_Type,KS_Polymerization	GalT,β4GalT	GlcNAc(b1-?)|Glc(b1-?)	Gal(b1-4)GlcNAc(b1-?)|Gal(b1-4)Glc(b1-?)	!Gal(b1-3)GlcNAc(b1-?)&!@GlcNAc(b1-4)[...]Man(b1-4)	Golgi,Extracellular,Cell Membrane,transGolgi,Exosome	{Gal(b1-4)}GlcNAc(b1-?)|{Gal(b1-4)}Glc(b1-?)
None	B4GALT3	O60512	8703	Beta-1,4-galactosyltransferase 3	Type II LacNAc, N-linked, O-GalNAc, KS_Polymerization	GalT,β4GalT	GlcNAc(b1-?)	Gal(b1-4)GlcNAc(b1-?)	!Gal(b1-3)GlcNAc(b1-?)&!@GlcNAc(b1-4)[...]Man(b1-4)	Golgi,Cytosol,Exosome	{Gal(b1-4)}GlcNAc(b1-?)
None	B4GALT4	O60513	8702	Beta-1,4-galactosyltransferase 4	Type II LacNAc, N-linked, O-GalNAc, KS_Polymerization	GalT,β4GalT	GlcNAc(b1-?)	Gal(b1-4)GlcNAc(b1-?)	!Gal(b1-3)GlcNAc(b1-?)&!@GlcNAc(b1-4)[...]Man(b1-4)	Golgi	{Gal(b1-4)}GlcNAc(b1-?)
None	B4GALT2	O60909	8704	Beta-1,4-galactosyltransferase 2	Type II LacNAc, N-linked, O-GalNAc	GalT,β4GalT	GlcNAc(b1-?)	Gal(b1-4)GlcNAc(b1-?)	!Gal(b1-3)GlcNAc(b1-?)&!@GlcNAc(b1-4)[...]Man(b1-4)	Golgi,Nucleus	{Gal(b1-4)}GlcNAc(b1-?)
None	B4GALT5	O43286	9334	Beta-1,4-galactosyltransferase 5	Type II LacNAc, N-linked, O-GalNAc	GalT,β4GalT	GlcNAc(b1-?)	Gal(b1-4)GlcNAc(b1-?)	!Gal(b1-3)GlcNAc(b1-?)&!@GlcNAc(b1-4)[...]Man(b1-4)	Golgi	{Gal(b1-4)}GlcNAc(b1-?)
None	B3GALT1	Q9Y5Z6	8708	Beta-1,3-galactosyltransferase 1	Type I LacNAc, N-linked, O-GalNAc	GalT,β3GalT	GlcNAc(b1-?)	Gal(b1-3)GlcNAc(b1-?)	!Gal(b1-4)GlcNAc(b1-?)&!@GlcNAc(b1-4)[...]Man(b1-4)	Golgi	{Gal(b1-3)}GlcNAc(b1-?)
None	B3GALT2	O43825	8707	Beta-1,3-galactosyltransferase 2	Type I LacNAc, N-linked, O-GalNAc	GalT,β3GalT	GlcNAc(b1-?)	Gal(b1-3)GlcNAc(b1-?)	!Gal(b1-4)GlcNAc(b1-?)&!@GlcNAc(b1-4)[...]Man(b1-4)	Golgi	{Gal(b1-3)}GlcNAc(b1-?)
None	TPST1	O60507	8460	Protein-tyrosine sulfotransferase 1	Protein_Sulfation	Sulfotransferase	no reaction	no reaction	None	Golgi	no reaction
None	TPST2	O60704	8459	Protein-tyrosine sulfotransferase 2	Protein_Sulfation	Sulfotransferase	no reaction	no reaction	None	Golgi,Endoplasmic Reticulum	no reaction
None	PAPSS1	O43252	9061	Bifunctional 3'-phosphoadenosine 5'-phosphosulfate synthase 1	PAPS_Synthesis	Kinase,Sulfurylase	ATP	PAPS	None	Cytosol	{ATP->PAPS}
None	PAPSS2	O95340	9060	Bifunctional 3'-phosphoadenosine 5'-phosphosulfate synthase 2	PAPS_Synthesis	Kinase,Sulfurylase	ATP	PAPS	None	Cytosol	{ATP->PAPS}
None	NDST1	P52848	3340	Bifunctional heparan sulfate N-deacetylase/N-sulfotransferase 1	O-Xyl,HS_Sulfation,N-sulfation	Modifying_Enzyme,Deacetylase,Sulfotransferase	...GlcA(b1-4)GlcNAc(a1-4)	...GlcA(b1-4)GlcNS(a1-4)	None	Golgi	...GlcA(b1-4){GlcNAc(a1-4)->GlcNS(a1-4)}
None	NDST2	P52849	8509	Bifunctional heparan sulfate N-deacetylase/N-sulfotransferase 2	O-Xyl,HS_Sulfation,N-sulfation	Modifying_Enzyme,Deacetylase,Sulfotransferase	...GlcA(b1-4)GlcNAc(a1-4)	...GlcA(b1-4)GlcNS(a1-4)	None	Golgi	...GlcA(b1-4){GlcNAc(a1-4)->GlcNS(a1-4)}
None	NDST3	O95803	9348	Bifunctional heparan sulfate N-deacetylase/N-sulfotransferase 3	O-Xyl,HS_Sulfation,N-sulfation	Modifying_Enzyme,Deacetylase,Sulfotransferase	...GlcA(b1-4)GlcNAc(a1-4)	...GlcA(b1-4)GlcNS(a1-4)	None	Golgi	...GlcA(b1-4){GlcNAc(a1-4)->GlcNS(a1-4)}
None	NDST4	Q9H3R1	64579	Bifunctional heparan sulfate N-deacetylase/N-sulfotransferase 4	O-Xyl,HS_Sulfation,N-sulfation	Modifying_Enzyme,Deacetylase,Sulfotransferase	...GlcA(b1-4)GlcNAc(a1-4)	...GlcA(b1-4)GlcNS(a1-4)	None	Golgi	...GlcA(b1-4){GlcNAc(a1-4)->GlcNS(a1-4)}
None	GLCE	O94923	26035	D-glucuronyl C5-epimerase	O-Xyl,HS_Polymerization	Epimerase	...GlcA(b1-4)GlcNS	...IdoA(a1-4)GlcNS	None	Golgi	...{GlcA(b1-4)->IdoA(a1-4)}GlcNS
None	TMTC1	Q8IUR5	83857	Protein O-mannosyl-transferase TMTC1	O-Man,TMTC_Type	ManT,Cad_ManT	Ser/Thr[Cad]	Man(a1-1)Ser/Thr[Cad]	None	Endoplasmic Reticulum	{Man(a1-1)}Ser/Thr[Cad]
None	TMTC2	Q8N394	160335	Protein O-mannosyl-transferase TMTC2	O-Man,TMTC_Type	ManT,Cad_ManT	Ser/Thr[Cad]	Man(a1-1)Ser/Thr[Cad]	None	Endoplasmic Reticulum	{Man(a1-1)}Ser/Thr[Cad]
None	TMTC3	Q6ZXV5	160418	Protein O-mannosyl-transferase TMTC3	O-Man,TMTC_Type	ManT,Cad_ManT	Ser/Thr[Cad]	Man(a1-1)Ser/Thr[Cad]	None	Endoplasmic Reticulum	{Man(a1-1)}Ser/Thr[Cad]
None	TMTC4	Q5T4D3	84899	Protein O-mannosyl-transferase TMTC4	O-Man,TMTC_Type	ManT,Cad_ManT	Ser/Thr[Cad]	Man(a1-1)Ser/Thr[Cad]	None	Endoplasmic Reticulum	{Man(a1-1)}Ser/Thr[Cad]
None	POMK	Q9H5K3	84197	Protein O-mannose kinase	O-Man,POMGNT2_Type	Kinase	GalNAc(b1-3)GlcNAc(b1-4)Man(a1-?)Ser/Thr[Dystro]	GalNAc(b1-3)GlcNAc(b1-4)Man6P(a1-?)Ser/Thr[Dystro]	None	Endoplasmic Reticulum	GalNAc(b1-3)GlcNAc(b1-4)Man{6P}(a1-?)Ser/Thr[Dystro]
None	POMGNT2	Q8NAT1	84892	Protein O-linked-mannose beta-1,4-N-acetylglucosaminyltransferase 2	O-Man,POMGNT2_Type	GlcNAcT, β4GlcNAcT	Man(a1-?)Ser/Thr[Dystro]	GlcNAc(b1-4)Man(a1-?)Ser/Thr[Dystro]	None	Endoplasmic Reticulum	{GlcNAc(b1-4)}Man(a1-?)Ser/Thr[Dystro]
None	FKTN	O75072	2218	Fukutin	O-Man,POMGNT2_Type	RibitolT	GalNAc(b1-3)...Man6P(a1-?)Ser/Thr[Dystro]	Ribitol(P5-3)GalNAc(b1-3)...Man6P(a1-?)Ser/Thr[Dystro]	None	Extracellular,Nucleus,Endoplasmic Reticulum,Golgi,cisGolgi network	{Ribitol(P5-3)}GalNAc(b1-3)...Man6P(a1-?)Ser/Thr[Dystro]
None	FKRP	Q9H9S5	79147	Fukutin-related protein	O-Man,POMGNT2_Type	RibitolT	Ribitol(P5-3)...Man6P(a1-?)Ser/Thr[Dystro]	Ribitol(P5-1)Ribitol(P5-3)...Man6P(a1-?)Ser/Thr[Dystro]	None	Golgi,Extracellular,Nucleus,Endoplasmic Reticulum,Cytosol	{Ribitol(P5-1)}Ribitol(P5-3)...Man6P(a1-?)Ser/Thr[Dystro]
None	LARGE1	O95461	9215	LARGE xylosyl- and glucuronyltransferase 1	O-Man,POMGNT2_Type	XylT,α3XylT,GlcAT,β3GlcAT	GlcA(b1-4)Xyl(b1-4)...Man6P(a1-?)Ser/Thr[Dystro]|Xyl(a1-3)...Man6P(a1-?)Ser/Thr[Dystro]|GlcA(b1-3)...Man6P(a1-?)Ser/Thr[Dystro]	Xyl(a1-3)GlcA(b1-4)Xyl(b1-4)...Man6P(a1-?)Ser/Thr[Dystro]|GlcA(b1-3)Xyl(a1-3)...Man6P(a1-?)Ser/Thr[Dystro]|Xyl(a1-3)GlcA(b1-3)...Man6P(a1-?)Ser/Thr[Dystro]	None	Golgi	{Xyl(a1-3)}GlcA(b1-4)Xyl(b1-4)...Man6P(a1-?)Ser/Thr[Dystro]|{GlcA(b1-3)}Xyl(a1-3)...Man6P(a1-?)Ser/Thr[Dystro]|{Xyl(a1-3)}GlcA(b1-3)...Man6P(a1-?)Ser/Thr[Dystro]
None	LARGE2	Q8N3Y3	120071	LARGE xylosyl- and glucuronyltransferase 2	O-Man,POMGNT2_Type	XylT,α3XylT,GlcAT,β3GlcAT	GlcA(b1-4)Xyl(b1-4)...Man6P(a1-?)Ser/Thr[Dystro]|Xyl(a1-3)...Man6P(a1-?)Ser/Thr[Dystro]|GlcA(b1-3)...Man6P(a1-?)Ser/Thr[Dystro]	Xyl(a1-3)GlcA(b1-4)Xyl(b1-4)...Man6P(a1-?)Ser/Thr[Dystro]|GlcA(b1-3)Xyl(a1-3)...Man6P(a1-?)Ser/Thr[Dystro]|Xyl(a1-3)GlcA(b1-3)...Man6P(a1-?)Ser/Thr[Dystro]	None	Golgi	{Xyl(a1-3)}GlcA(b1-4)Xyl(b1-4)...Man6P(a1-?)Ser/Thr[Dystro]|{GlcA(b1-3)}Xyl(a1-3)...Man6P(a1-?)Ser/Thr[Dystro]|{Xyl(a1-3)}GlcA(b1-3)...Man6P(a1-?)Ser/Thr[Dystro]
None	RXYLT1	Q9Y2B1	10329	Ribitol-5-phosphate xylosyltransferase 1	O-Man,POMGNT2_Type	XylT,β4XylT	Ribitol(P5-1)...Man6P(a1-?)Ser/Thr[Dystro]	Xyl(b1-4)Ribitol(P5-1)...Man6P(a1-?)Ser/Thr[Dystro]	None	Golgi,Nucleus,Cell Membrane	{Xyl(b1-4)}Ribitol(P5-1)...Man6P(a1-?)Ser/Thr[Dystro]
None	B4GAT1	O43505	11041	Beta-1,4-glucuronyltransferase 1	O-Man,POMGNT2_Type	GlcAT,β4GlcAT	Xyl(b1-4)Ribitol(P5-1)...Man6P(a1-?)Ser/Thr[Dystro]	GlcA(b1-4)Xyl(b1-4)Ribitol(P5-1)...Man6P(a1-?)Ser/Thr[Dystro]	None	Golgi,Exosome	{GlcA(b1-4)}Xyl(b1-4)Ribitol(P5-1)...Man6P(a1-?)Ser/Thr[Dystro]
POMT1,POMT2	POMT1	Q9Y6A1	10585	Protein O-mannosyl-transferase 1	O-Man,POMGNT1_Type|O-Man,POMGNT2_Type	ManT,O_ManT	Ser/Thr<[Dystro]>	Man(a1-?)Ser/Thr<[Dystro]>	None	Endoplasmic Reticulum	{Man(a1-?)}Ser/Thr<[Dystro]>
POMT1,POMT2	POMT2	Q9UKY4	29954	Protein O-mannosyl-transferase 2	O-Man,POMGNT1_Type|O-Man,POMGNT2_Type	ManT,O_ManT	Ser/Thr<[Dystro]>	Man(a1-?)Ser/Thr<[Dystro]>	None	Endoplasmic Reticulum,Nucleus,Cytosol	{Man(a1-?)}Ser/Thr<[Dystro]>
None	MGAT5B	Q3V5L5	146664	Alpha-1,6-mannosylglycoprotein 6-beta-N-acetylglucosaminyltransferase B	O-Man,POMGNT1_Type|N-linked,Nlinked_Branching	GlcNAcT	GlcNAc(b1-2)Man(a1-?)Ser/Thr|GlcNAc(b1-2)Man(a1-6)	GlcNAc(b1-2)[GlcNAc(b1-6)]Man(a1-?)Ser/Thr|GlcNAc(b1-2)[GlcNAc(b1-6)]Man(a1-6)	!GlcNAc(b1-4)[...]Man(b1-4)&!Gal(b1-?)	Golgi	GlcNAc(b1-2){[GlcNAc(b1-6)]}Man(a1-?)Ser/Thr|GlcNAc(b1-2){[GlcNAc(b1-6)]}Man(a1-6)
None	POMGNT1	Q8WZA1	55624	Protein O-linked-mannose beta-1,2-N-acetylglucosaminyltransferase 1	O-Man,POMGNT1_Type	GlcNAcT, β2GlcNAcT	Man(a1-?)Ser/Thr	GlcNAc(b1-2)Man(a1-?)Ser/Thr	None	Endoplasmic Reticulum,Golgi	{GlcNAc(b1-2)}Man(a1-?)Ser/Thr
None	B3GALNT2	Q8NCR0	148789	UDP-GalNAc:beta-1,3-N-acetylgalactosaminyltransferase 2	O-Man, POMGNT2 Type|Capping, LacDiNAc	GalNAcT, β3GalNAcT	GlcNAc(b1-?)|GlcNAc(b1-4)Man(a1-?)Ser/Thr[Dystro]	GalNAc(b1-3)GlcNAc(b1-?)|GalNAc(b1-3)GlcNAc(b1-4)Man(a1-?)Ser/Thr[Dystro]	!@GlcNAc(b1-4)...Man(b1-4)	Golgi,Endoplasmic Reticulum	{GalNAc(b1-3)}GlcNAc(b1-?)|{GalNAc(b1-3)}GlcNAc(b1-4)Man(a1-?)Ser/Thr[Dystro]
None	OGT	O15294	8473	UDP-N-acetylglucosamine-peptide N-acetylglucosaminyltransferase 110 kDa subunit	O-GlcNAc	GlcNAcT	Ser/Thr	GlcNAc(a1-?)Ser/Thr	None	Nucleus,Cytosol,Cell Membrane,Mitochondria	{GlcNAc(a1-?)}Ser/Thr
None	OGA	O60502	10724	Protein O-GlcNAcase	O-GlcNAc	NAcetylglucosaminidase	GlcNAc(a1-?)Ser/Thr	Ser/Thr	None	Nucleus,Cytosol	{!GlcNAc(a1-?)}Ser/Thr
None	POGLUT1	Q8NBL1	56983	Protein O-glucosyltransferase 1	O-Glc	GlcT	Ser[EGF]	Glc(b1-?)Ser[EGF]	None	Endoplasmic Reticulum,Endoplasmic Reticulum Lumen	{Glc(b1-?)}Ser[EGF]
None	POGLUT2	Q9JHP7	79070	Protein O-glucosyltransferase 2	O-Glc	GlcT	Ser[EGF]	Glc(b1-?)Ser[EGF]	None	Nucleus,Endoplasmic Reticulum Lumen,Cytosol	{Glc(b1-?)}Ser[EGF]
None	POGLUT3	Q7Z4H8	143888	Protein O-glucosyltransferase 3	O-Glc	GlcT	Ser[EGF]	Glc(b1-?)Ser[EGF]	None	Endoplasmic Reticulum,Endoplasmic Reticulum Lumen	{Glc(b1-?)}Ser[EGF]
None	GXYLT1	Q4G148	283464	Glucoside xylosyltransferase 1	O-Glc	XylT,α3XylT	Glc(b1-?)Ser[EGF]	Xyl(a1-3)Glc(b1-?)Ser[EGF]	None	Endoplasmic Reticulum	{Xyl(a1-3)}Glc(b1-?)Ser[EGF]
None	GXYLT2	A0PJZ3	727936	Glucoside xylosyltransferase 2	O-Glc	XylT,α3XylT	Glc(b1-?)Ser[EGF]	Xyl(a1-3)Glc(b1-?)Ser[EGF]	None	Endoplasmic Reticulum	{Xyl(a1-3)}Glc(b1-?)Ser[EGF]
None	XXYLT1	Q8NBI6	152002	Xyloside xylosyltransferase 1	O-Glc	XylT,α3XylT	Xyl(a1-3)Glc(b1-?)Ser[EGF]	Xyl(a1-3)Xyl(a1-3)Glc(b1-?)Ser[EGF]	None	Endoplasmic Reticulum	{Xyl(a1-3)}Xyl(a1-3)Glc(b1-?)Ser[EGF]
None	CHST4	Q8NCG5	10164	Carbohydrate sulfotransferase 4	O-GalNAc,Core2	Sulfotransferase,GlcNAc6ST	Gal(b1-3)[GlcNAc(b1-6)]GalNAc|Gal(b1-3)[Gal(b1-4)GlcNAc(b1-6)]GalNAc	Gal(b1-3)[GlcNAc6S(b1-6)]GalNAc|Gal(b1-3)[Gal(b1-4)GlcNAc6S(b1-6)]GalNAc	None	Golgi,transGolgi network	Gal(b1-3)[GlcNAc{6S}(b1-6)]GalNAc|Gal(b1-3)[Gal(b1-4)GlcNAc{6S}(b1-6)]GalNAc
None	C1GALT1	Q9NS00	56913	Glycoprotein-N-acetylgalactosamine 3-beta-galactosyltransferase 1	O-GalNAc,Core1,Core2,Type III LacNAc	GalT	GalNAc(a1-?)Ser/Thr	Gal(b1-3)GalNAc(a1-?)Ser/Thr	None	Golgi	{Gal(b1-3)}GalNAc(a1-?)Ser/Thr
None	GCNT3	O95395	9245	Beta-1,3-galactosyl-O-glycosyl-glycoprotein beta-1,6-N-acetylglucosaminyltransferase 3	O-GalNAc, Core4,O-GalNAc,Core2,Elongation_and_Branching, I-Branching	GlcNAcT, β6GlcNAcT	GlcNAc(b1-3)GalNAc(a1-?)Ser/Thr|Gal(b1-3)GalNAc(a1-?)Ser/Thr|...GlcNAc(b1-3)Gal(b1-4)GlcNAc(b1-?)	GlcNAc(b1-3)[GlcNAc(b1-6)]GalNAc(a1-?)Ser/Thr|Gal(b1-3)[GlcNAc(b1-6)]GalNAc(a1-?)Ser/Thr|...GlcNAc(b1-3)[GlcNAc(b1-6)]Gal(b1-4)GlcNAc(b1-?)	!NeuAc(a2-3)Gal(b1-3)GalNAc(a1-?)&!Gal(b1-3 S-3)GalNAc(a1-r)	Golgi,Exosome	GlcNAc(b1-3){[GlcNAc(b1-6)]}GalNAc(a1-?)Ser/Thr|Gal(b1-3){[GlcNAc(b1-6)]}GalNAc(a1-?)Ser/Thr|...GlcNAc(b1-3){[GlcNAc(b1-6)]}Gal(b1-4)GlcNAc(b1-?)
None	B3GNT6	Q6ZMB0	192134	Acetylgalactosaminyl-O-glycosyl-glycoprotein beta-1,3-N-acetylglucosaminyltransferase	O-GalNAc, Core3	GlcNAcT, β3GlcNAcT	GalNAc(a1-?)Ser/Thr	GlcNAc(b1-3)GalNAc(a1-?)Ser/Thr	None	Golgi	{GlcNAc(b1-3)}GalNAc(a1-?)Ser/Thr
None	A4GNT	Q9UNA3	51146	Alpha-1,4-N-acetylglucosaminyltransferase	O-GalNAc, Core2	GlcNAcT, α4GlcNAcT	Gal(b1-3)GalNAc|Gal(b1-4)GlcNAc	GlcNAc(a1-4)Gal(b1-3)GalNAc|GlcNAc(a1-4)Gal(b1-4)GlcNAc	GlcNAc(b1-6)GalNAc(a1-?)	Golgi	{GlcNAc(a1-4)}Gal(b1-3)GalNAc|{GlcNAc(a1-4)}Gal(b1-4)GlcNAc
None	GCNT1	Q02742	2650	Beta-1,3-galactosyl-O-glycosyl-glycoprotein beta-1,6-N-acetylglucosaminyltransferase	O-GalNAc, Core2	GlcNAcT, β6GlcNAcT	Gal(b1-3)GalNAc(a1-?)Ser/Thr	Gal(b1-3)[GlcNAc(b1-6)]GalNAc(a1-?)Ser/Thr	!NeuAc(a2-3)Gal(b1-3)GalNAc(a1-?)&!Gal(b1-3 3S])GalNAc(a1-?)	Golgi,Extracellular,transGolgi network	Gal(b1-3){[GlcNAc(b1-6)]}GalNAc(a1-?)Ser/Thr
None	GCNT4	Q9P109	51301	Beta-1,3-galactosyl-O-glycosyl-glycoprotein beta-1,6-N-acetylglucosaminyltransferase 4	O-GalNAc, Core2	GlcNAcT, β6GlcNAcT	Gal(b1-3)GalNAc(a1-?)Ser/Thr	Gal(b1-3)[GlcNAc(b1-6)]GalNAc(a1-?)Ser/Thr	!NeuAc(a2-3)Gal(b1-3)GalNAc(a1-?)&!Gal(b1-3 3S])GalNAc(a1-?)	Golgi	Gal(b1-3){[GlcNAc(b1-6)]}GalNAc(a1-?)Ser/Thr
None	B3GNT3	Q9Y2A9	10331	N-acetyllactosaminide beta-1,3-N-acetylglucosaminyltransferase 3	O-GalNAc, Core1	GlcNAcT, β3GlcNAcT	Gal(b1-3)GalNAc(a1-?)	GlcNAc(b1-3)Gal(b1-3)GalNAc(a1-?)	None	Golgi,Cell Membrane	{GlcNAc(b1-3)}Gal(b1-3)GalNAc(a1-?)
None	GALNT1	Q10472	2589	Polypeptide N-acetylgalactosaminyltransferase 1	O-GalNAc	GalNAcT,ppGalNAcT	Ser/Thr	GalNAc(a1-?)Ser/Thr	None	Golgi,Extracellular,Golgi,ERGIC,Cytosol	{GalNAc(a1-?)}Ser/Thr
None	GALNT10	Q86SR1	55568	Polypeptide N-acetylgalactosaminyltransferase 10	O-GalNAc	GalNAcT,ppGalNAcT	Ser/Thr	GalNAc(a1-?)Ser/Thr	None	Golgi	{GalNAc(a1-?)}Ser/Thr
None	GALNT11	Q8NCW6	63917	Polypeptide N-acetylgalactosaminyltransferase 11	O-GalNAc	GalNAcT,ppGalNAcT	Ser/Thr	GalNAc(a1-?)Ser/Thr	None	Golgi	{GalNAc(a1-?)}Ser/Thr
None	GALNT12	Q8IXK2	79695	Polypeptide N-acetylgalactosaminyltransferase 12	O-GalNAc	GalNAcT,ppGalNAcT	Ser/Thr	GalNAc(a1-?)Ser/Thr	None	Golgi	{GalNAc(a1-?)}Ser/Thr
None	GALNT13	Q8IUC8	114805	Polypeptide N-acetylgalactosaminyltransferase 13	O-GalNAc	GalNAcT,ppGalNAcT	Ser/Thr	GalNAc(a1-?)Ser/Thr	None	Golgi	{GalNAc(a1-?)}Ser/Thr
None	GALNT14	Q96FL9	79623	Polypeptide N-acetylgalactosaminyltransferase 14	O-GalNAc	GalNAcT,ppGalNAcT	Ser/Thr	GalNAc(a1-?)Ser/Thr	None	Golgi	{GalNAc(a1-?)}Ser/Thr
None	GALNT15	Q7Z4T8	117248	Inactive polypeptide N-acetylgalactosaminyltransferase-like protein 5	O-GalNAc	GalNAcT,ppGalNAcT	Ser/Thr	GalNAc(a1-?)Ser/Thr	None	Golgi,Late Endosome	{GalNAc(a1-?)}Ser/Thr
None	GALNT16	Q8N428	57452	Polypeptide N-acetylgalactosaminyltransferase 16	O-GalNAc	GalNAcT,ppGalNAcT	Ser/Thr	GalNAc(a1-?)Ser/Thr	None	Golgi	{GalNAc(a1-?)}Ser/Thr
None	GALNT17	Q49A17	64409	Polypeptide N-acetylgalactosaminyltransferase-like 6	O-GalNAc	GalNAcT,ppGalNAcT	Ser/Thr	GalNAc(a1-?)Ser/Thr	None	Golgi	{GalNAc(a1-?)}Ser/Thr
None	GALNT18	Q6P9A2	374378	Polypeptide N-acetylgalactosaminyltransferase 18	O-GalNAc	GalNAcT,ppGalNAcT	Ser/Thr	GalNAc(a1-?)Ser/Thr	None	Golgi	{GalNAc(a1-?)}Ser/Thr
None	GALNT19	Q2L4S5		Polypeptide N-acetylgalactosaminyltransferase 18	O-GalNAc	GalNAcT,ppGalNAcT	Ser/Thr	GalNAc(a1-?)Ser/Thr	None	Golgi	{GalNAc(a1-?)}Ser/Thr
None	GALNT2	Q10471	2590	Polypeptide N-acetylgalactosaminyltransferase 2	O-GalNAc	GalNAcT,ppGalNAcT	Ser/Thr	GalNAc(a1-?)Ser/Thr	None	Golgi,Extracellular,Cytosol	{GalNAc(a1-?)}Ser/Thr
None	GALNT3	Q14435	2591	Polypeptide N-acetylgalactosaminyltransferase 3	O-GalNAc	GalNAcT,ppGalNAcT	Ser/Thr	GalNAc(a1-?)Ser/Thr	None	Golgi,Cytosol,Exosome	{GalNAc(a1-?)}Ser/Thr
None	GALNT4	Q8N4A0	8693	Polypeptide N-acetylgalactosaminyltransferase 4	O-GalNAc	GalNAcT,ppGalNAcT	Ser/Thr	GalNAc(a1-?)Ser/Thr	None	Golgi,Cytosol,Exosome	{GalNAc(a1-?)}Ser/Thr
None	GALNT5	Q7Z7M9	11227	Polypeptide N-acetylgalactosaminyltransferase 5	O-GalNAc	GalNAcT,ppGalNAcT	Ser/Thr	GalNAc(a1-?)Ser/Thr	None	Golgi	{GalNAc(a1-?)}Ser/Thr
None	GALNT6	Q8NCL4	11226	Polypeptide N-acetylgalactosaminyltransferase 6	O-GalNAc	GalNAcT,ppGalNAcT	Ser/Thr	GalNAc(a1-?)Ser/Thr	None	Golgi,Cytosol	{GalNAc(a1-?)}Ser/Thr
None	GALNT7	Q86SF2	51809	N-acetylgalactosaminyltransferase 7	O-GalNAc	GalNAcT,ppGalNAcT	Ser/Thr	GalNAc(a1-?)Ser/Thr	None	Golgi,Exosome	{GalNAc(a1-?)}Ser/Thr
None	GALNT8	Q9NY28	26290	Probable polypeptide N-acetylgalactosaminyltransferase 8	O-GalNAc	GalNAcT,ppGalNAcT	Ser/Thr	GalNAc(a1-?)Ser/Thr	None	Golgi	{GalNAc(a1-?)}Ser/Thr
None	GALNT9	Q9HCQ5	50614	Polypeptide N-acetylgalactosaminyltransferase 9	O-GalNAc	GalNAcT,ppGalNAcT	Ser/Thr	GalNAc(a1-?)Ser/Thr	None	Golgi	{GalNAc(a1-?)}Ser/Thr
None	POFUT1	Q9H488	23509	GDP-fucose protein O-fucosyltransferase 1	O-Fuc	FucosylT	Ser/Thr[EGF]	Fuc(a1-?)Ser/Thr[EGF]	None	Endoplasmic Reticulum	{Fuc(a1-?)}Ser/Thr[EGF]
None	POFUT2	Q9Y2G5	23275	GDP-fucose protein O-fucosyltransferase 2	O-Fuc	FucosylT	Ser/Thr[TSR]	Fuc(a1-?)Ser/Thr[TSR]	None	Endoplasmic Reticulum,Golgi	{Fuc(a1-?)}Ser/Thr[TSR]
None	LFNG	Q8NES3	3955	Beta-1,3-N-acetylglucosaminyltransferase lunatic fringe	O-Fuc	GlcNAcT	Fuc(a1-?)Ser/Thr[EGF]	GlcNAc(b1-3)Fuc(a1-?)Ser/Thr[EGF]	None	Golgi,Extracellular	{GlcNAc(b1-3)}Fuc(a1-?)Ser/Thr[EGF]
None	MFNG	O00587	4242	Beta-1,3-N-acetylglucosaminyltransferase manic fringe	O-Fuc	GlcNAcT	Fuc(a1-?)Ser/Thr[EGF]	GlcNAc(b1-3)Fuc(a1-?)Ser/Thr[EGF]	None	Golgi,Extracellular	{GlcNAc(b1-3)}Fuc(a1-?)Ser/Thr[EGF]
None	RFNG	Q9Y644	5986	Beta-1,3-N-acetylglucosaminyltransferase radical fringe	O-Fuc	GlcNAcT	Fuc(a1-?)Ser/Thr[EGF]	GlcNAc(b1-3)Fuc(a1-?)Ser/Thr[EGF]	None	Golgi,Extracellular	{GlcNAc(b1-3)}Fuc(a1-?)Ser/Thr[EGF]
None	B3GLCT	Q6Y288	145173	Beta-1,3-glucosyltransferase	O-Fuc	GlcT	Fuc(a1-?)Ser/Thr[TSR]	Glc(b1-3)Fuc(a1-?)Ser/Thr[TSR]	None	Endoplasmic Reticulum,Golgi	{Glc(b1-3)}Fuc(a1-?)Ser/Thr[TSR]
None	SLC2A1	P11166	6513	Solute carrier family 2, facilitated glucose transporter member 1	Nutrient_Transport, Glucose_Transport	Monosaccharide_Transporter	Glc[Extracellular]	Glc[Cyto]	None	Golgi,Cytosol,Cell Membrane,Exosome	Glc{[Extracellular]->[Cyto]}
None	SLC2A10	O95528	81031	Solute carrier family 2, facilitated glucose transporter member 10	Nutrient_Transport, Glucose_Transport	Monosaccharide_Transporter	Glc[Extracellular]	Glc[Cyto]	None	Cell Membrane,Endosome	Glc{[Extracellular]->[Cyto]}
None	SLC2A12	Q8TD20	154091	Solute carrier family 2, facilitated glucose transporter member 12	Nutrient_Transport, Glucose_Transport	Monosaccharide_Transporter	Glc[Extracellular]	Glc[Cyto]	None	Endoplasmic Reticulum,Cell Membrane,Endosome	Glc{[Extracellular]->[Cyto]}
None	SLC2A2	P11168	6514	Solute carrier family 2, facilitated glucose transporter member 2	Nutrient_Transport, Glucose_Transport	Monosaccharide_Transporter	Glc[Extracellular]	Glc[Cyto]	None	Cytosol,Cell Membrane	Glc{[Extracellular]->[Cyto]}
None	SLC2A3	P11169	6515	Solute carrier family 2, facilitated glucose transporter member 3	Nutrient_Transport, Glucose_Transport	Monosaccharide_Transporter	Glc[Extracellular]	Glc[Cyto]	None	Cell Membrane	Glc{[Extracellular]->[Cyto]}
None	SLC2A4	P14672	6517	Solute carrier family 2, facilitated glucose transporter member 4	Nutrient_Transport, Glucose_Transport	Monosaccharide_Transporter	Glc[Extracellular]	Glc[Cyto]	None	transGolgi network,Cytosol,Cell Membrane,Exosome	Glc{[Extracellular]->[Cyto]}
None	SLC2A5	P22732	6518	Solute carrier family 2, facilitated glucose transporter member 5	Nutrient_Transport, Glucose_Transport	Monosaccharide_Transporter	Glc[Extracellular]	Glc[Cyto]	None	Cell Membrane,Exosome	Glc{[Extracellular]->[Cyto]}
None	SLC2A8	Q9NY64	29988	Solute carrier family 2, facilitated glucose transporter member 8	Nutrient_Transport, Glucose_Transport	Monosaccharide_Transporter	Glc[Extracellular]	Glc[Cyto]	None	Lysosome,Cell Membrane	Glc{[Extracellular]->[Cyto]}
None	SLC35B4	Q969S0	84912	UDP-xylose and UDP-N-acetylglucosamine transporter	Nucleotide_Sugar_Transport,UDP-Xyl_Transport,UDP-GlcNAc_Transport	Nucleotide_Sugar_Transporter	UDP-Xyl[Cyto]|UDP-GlcNAc[Cyto]	UDP-Xyl[Golgi]|UDP-GlcNAc[Golgi]	None	Golgi,Endoplasmic Reticulum	UDP-Xyl{[Cyto]->[Golgi]}|UDP-GlcNAc{[Cyto]->[Golgi]}
None	SLC35D2	Q76EJ3	11046	UDP-N-acetylglucosamine/UDP-glucose/GDP-mannose transporter	Nucleotide_Sugar_Transport,UDP-GlcNAc_Transport,UDP-Glc_Transport,GDP-Man_Transport	Nucleotide_Sugar_Transporter	UDP-GlcNAc[Cyto]|UDP-Glc[Cyto]|GDP-Man[Cyto]	UDP-GlcNAc[Golgi]|UDP-Glc[Golgi]|GDP-Man[Golgi]	None	Golgi	UDP-GlcNAc{[Cyto]->[Golgi]}|UDP-Glc{[Cyto]->[Golgi]}|GDP-Man{[Cyto]->[Golgi]}
None	SLC35A3	Q9Y2D2	23443	UDP-N-acetylglucosamine transporter	Nucleotide_Sugar_Transport,UDP-GlcNAc_Transport	Nucleotide_Sugar_Transporter	UDP-GlcNAc[Cyto]	UDP-GlcNAc[Golgi]	None	Golgi	UDP-GlcNAc{[Cyto]->[Golgi]}
None	SLC35D1	Q9NTN3	23169	UDP-glucuronic acid/UDP-N-acetylgalactosamine transporter	Nucleotide_Sugar_Transport,UDP-GlcA_Transport,UDP-GalNAc_Transport	Nucleotide_Sugar_Transporter	UDP-GlcA[Cyto]|UDP-GlcA[Cyto]|UDP-GalNAc[Cyto]|UDP-GalNAc[Cyto]	UDP-GlcA[ER]|UDP-GlcA[Golgi]|UDP-GalNAc[ER]|UDP-GalNAc[Golgi]	None	Endoplasmic Reticulum,Golgi	UDP-GlcA{[Cyto]->[ER]}|UDP-GlcA{[Cyto]->[Golgi]}|UDP-GalNAc{[Cyto]->[ER]}|UDP-GalNAc{[Cyto]->[Golgi]}
None	SLC35A2	P78381	7355	UDP-galactose translocator	Nucleotide_Sugar_Transport,UDP-Gal_Transport	Nucleotide_Sugar_Transporter	UDP-Gal[Cyto]	UDP-Gal[Golgi]	None	Golgi,Nucleus,Endoplasmic Reticulum	UDP-Gal{[Cyto]->[Golgi]}
None	SLC35C1	Q96A29	55343	GDP-fucose transporter 1	Nucleotide_Sugar_Transport,GDP-Fuc_Transport	Nucleotide_Sugar_Transporter	GDP-Fuc[Cyto]	GDP-Fuc[Golgi]	None	Golgi	GDP-Fuc{[Cyto]->[Golgi]}
None	SLC35A1	P78382	10559	CMP-sialic acid transporter	Nucleotide_Sugar_Transport,CMP-Neu5Ac_Transport	Nucleotide_Sugar_Transporter	CMP-Neu5Ac[Cyto]|CMP-Sia[Cyto]	CMP-Neu5Ac[Golgi]|CMP-Sia[Golgi]	None	Golgi,Cell Membrane	CMP-Neu5Ac{[Cyto]->[Golgi]}|CMP-Sia{[Cyto]->[Golgi]}
None	UXS1	Q8NBZ7	80146	UDP-glucuronic acid decarboxylase 1	Nucleotide_Sugar_Synthesis,UDP-Xyl_Synthesis	Decarboxylase	UDP-GlcA	UDP-Xyl	None	Cytosol,Golgi,Exosome	{UDP-GlcA->UDP-Xyl}
None	AMDHD2	Q9Y303	51005	N-acetylglucosamine-6-phosphate deacetylase	Nucleotide_Sugar_Synthesis,UDP-GlcNAc_Synthesis	Deacetylase	GlcNAc6P	GlcN6P	None	Nucleus,Cytosol	{GlcNAc6P->GlcN6P}
None	GNPNAT1	Q96EK6	64841	Glucosamine 6-phosphate N-acetyltransferase	Nucleotide_Sugar_Synthesis,UDP-GlcNAc_Synthesis	Acetyltransferase	GlcN6P	GlcNAc6P	None	Golgi,Endoplasmic Reticulum,ERGIC,Cytosol,Endosome	{GlcN6P->GlcNAc6P}
None	GNPDA1	P46926	10007	Glucosamine-6-phosphate isomerase 1	Nucleotide_Sugar_Synthesis,UDP-GlcNAc_Synthesis	Isomerase	GlcN6P	Fruc6P	None	Cytosol,Exosome	{GlcN6P->Fruc6P}
None	GNPDA2	Q8TDQ7	132789	Glucosamine-6-phosphate isomerase 2	Nucleotide_Sugar_Synthesis,UDP-GlcNAc_Synthesis	Isomerase	GlcN6P	Fruc6P	None	Nucleus,Cytosol	{GlcN6P->Fruc6P}
None	PGM3	O95394	5238	Phosphoacetylglucosamine mutase	Nucleotide_Sugar_Synthesis,UDP-GlcNAc_Synthesis	Isomerase	GlcNAc1P|GlcNAc6P	GlcNAc6P|GlcNAc1P	None	Cytosol	{GlcNAc1P<->GlcNAc6P}
None	GFPT1	Q06210	2673	Glutamine-fructose-6-phosphate aminotransferase [isomerizing] 1	Nucleotide_Sugar_Synthesis,UDP-GlcNAc_Synthesis	Aminotransferase	Fruc6P	GlcN6P	None	Cytosol,Exosome,Extracellular	{Fruc6P->GlcN6P}
None	GFPT2	O94808	9945	Glutamine-fructose-6-phosphate aminotransferase [isomerizing] 2	Nucleotide_Sugar_Synthesis,UDP-GlcNAc_Synthesis	Aminotransferase	Fruc6P	GlcN6P	None	Cytosol	{Fruc6P->GlcN6P}
None	NAGK	Q9UJ70	55577	N-acetyl-D-glucosamine kinase	Nucleotide_Sugar_Synthesis,UDP-GlcNAc_Synthesis	Kinase	GlcNAc	GlcNAc6P	None	Cytosol,Exosome	GlcNAc{6P}
None	UGDH	O60701	7358	UDP-glucose 6-dehydrogenase	Nucleotide_Sugar_Synthesis,UDP-GlcA_Synthesis	Dehydrogenase	UDP-Glc	UDP-GlcA	None	Nucleus,Cytosol,Exosome	{UDP-Glc->UDP-GlcA}
None	G6PC1	P35575	2538	Glucose-6-phosphatase catalytic subunit 1	Nucleotide_Sugar_Synthesis,UDP-Glc_Synthesis,GDP-Man_Synthesis	Phosphatase	Glc6P|Fruc6P|Man6P	Glc|Fruc|Man	None	Endoplasmic Reticulum	Glc{!6P}|Fruc{!6P}|Man{!6P}
None	HK2	P52789	3099	Hexokinase-2	Nucleotide_Sugar_Synthesis,UDP-Glc_Synthesis,GDP-Man_Synthesis	Kinase	Glc|Fruc|Man	Glc6P|Fruc6P|Man6P	None	Mitochondria,Cytosol,Cell Membrane	Glc{6P}|Fruc{6P}|Man{6P}
None	HK1	P19367	3098	Hexokinase-1	Nucleotide_Sugar_Synthesis,UDP-Glc_Synthesis,GDP-Man_Synthesis	Kinase	Glc|Fruc|GlcN|Man	Glc6P|Fruc6P|GlcN6P|Man6P	None	Mitochondria,Cytosol	Glc{6P}|Fruc{6P}|GlcN{6P}|Man{6P}
None	HK3	P52790	3101	Hexokinase-3	Nucleotide_Sugar_Synthesis,UDP-Glc_Synthesis,GDP-Man_Synthesis	Kinase	Glc|Fruc|Man	Glc6P|Fruc6P|Man6P	None	Extracellular,Mitochondria,Cytosol	Glc{6P}|Fruc{6P}|Man{6P}
None	GCK	P35557	2645	Hexokinase-4	Nucleotide_Sugar_Synthesis,UDP-Glc_Synthesis,GDP-Man_Synthesis	Kinase	Glc|Fruc|Man	Glc6P|Fruc6P|Man6P	None	Nucleus,Mitochondria,Cytosol	Glc{6P}|Fruc{6P}|Man{6P}
None	UGP2	Q16851	7360	UTP-glucose-1-phosphate uridylyltransferase	Nucleotide_Sugar_Synthesis,UDP-Glc_Synthesis	Uridylyltransferase	Glc1P	UDP-Glc	None	Nucleus,Cytosol,Exosome	{Glc1P->UDP-Glc}
None	GPI	P06744	2821	Glucose-6-phosphate isomerase	Nucleotide_Sugar_Synthesis,UDP-Glc_Synthesis	Isomerase	Glc6P	Fruc6P	None	Extracellular,Nucleus,Cytosol,Cell Membrane,Exosome	{Glc6P->Fruc6P}
None	PGM2	Q96G03	55276	Phosphoglucomutase-2	Nucleotide_Sugar_Synthesis,UDP-Glc_Synthesis	Isomerase	Glc1P|Glc6P	Glc6P|Glc1P	None	Extracellular,Cytosol,Exosome	{Glc1P<->Glc6P}
None	PGM1	P36871	5236	Phosphoglucomutase-1	Nucleotide_Sugar_Synthesis,UDP-Glc_Synthesis	Isomerase	Glc1P|Glc6P	Glc6P|Glc1P	None	Extracellular,Cytosol,Exosome	Glc{1P<->6P}
None	UAP1	Q16222	6675	UDP-N-acetylhexosamine pyrophosphorylase	Nucleotide_Sugar_Synthesis,UDP-GalNAc_Synthesis,UDP-GlcNAc_Synthesis	Uridylyltransferase	GlcNAc1P|GalNAc1P	UDP-GlcNAc|UDP-GalNAc	None	Nucleus,Cytosol,Cell Membrane	{GlcNAc1P->UDP-GlcNAc}|{GalNAc1P->UDP-GalNAc}
None	GALK2	Q01415	2585	N-acetylgalactosamine kinase	Nucleotide_Sugar_Synthesis,UDP-GalNAc_Synthesis	Kinase	GalNAc	GalNAc1P	None	Cytosol	GalNAc{1P}
None	GALE	Q14376	2582	UDP-glucose 4-epimerase	Nucleotide_Sugar_Synthesis,UDP-Gal_Synthesis,UDP-Glc_Synthesis,UDP-GalNAc_Synthesis,UDP-GlcNAc_Synthesis	Epimerase	UDP-Gal|UDP-Glc|UDP-GalNAc|UDP-GlcNAc	UDP-Glc|UDP-Gal|UDP-GlcNAc|UDP-GalNAc	None	Cytosol	{UDP-Gal<->UDP-Glc}|{UDP-GalNAc<->UDP-GlcNAc}
None	GALK1	P51570	2584	Galactokinase	Nucleotide_Sugar_Synthesis,UDP-Gal_Synthesis	Kinase	Gal	Gal1P	None	Cytosol,Exosome	Gal{1P}
None	GALT	P07902	2592	Galactose-1-phosphate uridylyltransferase	Nucleotide_Sugar_Synthesis,UDP-Gal_Synthesis	Uridylyltransferase	Gal1P	UDP-Gal	None	Cytosol,Golgi	{Gal1P->UDP-Gal}
GMPPA,GMPPB	GMPPB	Q9Y5P6	29925	Mannose-1-phosphate guanyltransferase beta	Nucleotide_Sugar_Synthesis,GDP-Man_Synthesis	Guanyltransferase	Man1P	GDP-Man	None	Cytosol	{Man1P->GDP-Man}
GMPPA,GMPPB	GMPPA	Q96IJ6	29926	Mannose-1-phosphate guanyltransferase alpha	Nucleotide_Sugar_Synthesis,GDP-Man_Synthesis	Guanylyltransferase	Man1P	GDP-Man	None	Cytosol,Exosome	{Man1P->GDP-Man}
None	MPI	P34949	4351	Mannose-6-phosphate isomerase	Nucleotide_Sugar_Synthesis,GDP-Man_Synthesis	Isomerase	Man6P|Fruc6P	Fruc6P|Man6P	None	Cytosol,Exosome	{Man6P<->Fruc6P}
None	PMM2	O15305	5373	Phosphomannomutase 2	Nucleotide_Sugar_Synthesis,GDP-Man_Synthesis	Isomerase	Man1P|Man6P	Man6P|Man1P	None	Nucleus,Cytosol	Man{1P<->6P}
None	PMM1	Q92871	5372	Phosphomannomutase 1	Nucleotide_Sugar_Synthesis,GDP-Man_Synthesis	Isomerase	Man1P|Man6P	Man6P|Man1P	None	Cytosol	Man{1P<->6P}
None	GFUS	Q13630	7264	GDP-L-fucose synthase	Nucleotide_Sugar_Synthesis,GDP-Fuc_Synthesis	Synthase	GDP-4-keto-6-deoxy-D-mannose	GDP-Fuc	None	Cytosol	{GDP-4-keto-6-deoxy-D-mannose->GDP-Fuc}
None	FCSK	Q8N0W3	197258	L-fucose kinase	Nucleotide_Sugar_Synthesis,GDP-Fuc_Synthesis	Kinase	Fuc	Fuc1P	None	Cytosol	Fuc{1P}
None	FPGT	O14772	8790	Fucose-1-phosphate guanylyltransferase	Nucleotide_Sugar_Synthesis,GDP-Fuc_Synthesis	Guanylyltransferase	Fuc1P	GDP-Fuc	None	Cytosol	{Fuc1P->GDP-Fuc}
None	GMDS	O60547	2762	GDP-mannose 4,6 dehydratase	Nucleotide_Sugar_Synthesis,GDP-Fuc_Synthesis	Dehydratase	GDP-Man	GDP-4-6-dehydro-6-deoxy-D-Mannose	None	Cytosol,Exosome	{GDP-Man->GDP-4-6-dehydro-6-deoxy-D-Mannose}
None	CMAS	Q8NFW8	55907	N-acylneuraminate cytidylyltransferase	Nucleotide_Sugar_Synthesis,CMP-Neu5Ac_Synthesis	Cytidylyltransferase	Neu5Ac	CMP-Neu5Ac	None	Nucleus	{Neu5Ac->CMP-Neu5Ac}
None	GNE	Q9Y223	10020	Bifunctional UDP-N-acetylglucosamine 2-epimerase/N-acetylmannosamine kinase	Nucleotide_Sugar_Synthesis,CMP-Neu5Ac_Synthesis	Epimerase,Kinase	UDP-GlcNAc|ManNAc	ManNAc|ManNAc6P	None	Cytosol	{UDP-GlcNAc->ManNAc}|ManNAc{6P}
None	RENBP	P51606	5973	N-acylglucosamine 2-epimerase	Nucleotide_Sugar_Synthesis,CMP-Neu5Ac_Synthesis	Epimerase	GlcNAc|ManNAc	ManNAc|GlcNAc	None	Cytosol,Exosome,Extracellular	{GlcNAc<->ManNAc}
None	NANS	Q9NR45	54187	Sialic acid synthase	Nucleotide_Sugar_Synthesis,CMP-Neu5Ac_Synthesis	Synthase	ManNAc6P|Man6P	Neu5Ac|Kdn	None	Cytosol,Exosome	{ManNAc6P->Neu5Ac}|{Man6P->Kdn}
None	CRPPA	A4D126	729920	D-ribitol-5-phosphate cytidylyltransferase	Nucleotide_Sugar_Synthesis	Cytidylyltransferase	Ribitol5P	CMP-Ribitol	None	Cytosol	{Ribitol5P->CMP-Ribitol}
None	CASD1	Q96PB1	64921	N-acetylneuraminate 9-O-acetyltransferase	Neu59Ac_Metabolism	Acetyltransferase	Neu5Ac(a2-?)	Neu5,9Ac(a2-?)	None	Golgi	Neu5{,9}Ac(a2-?)
None	SIAE	Q9HAT2	54414	Sialate O-acetylesterase	Neu59Ac_Metabolism	Acetylesterase	Neu5,9Ac(a2-?)	Neu5Ac(a2-?)	None	Extracellular,Lysosome,Exosome	Neu5{!,9}Ac(a2-?)
None	MOGS	Q13724	7841	Mannosyl-oligosaccharide glucosidase	N-linked,Nlinked_Processing	Glucosidase	Glc(a1-2)Glc(a1-3)Glc(a1-3)Man(a1-2)	Glc(a1-3)Glc(a1-3)Man(a1-2)	None	Endoplasmic Reticulum,Exosome	{!Glc(a1-2)}Glc(a1-3)Glc(a1-3)Man(a1-2)
None	FUT8	Q9BYC5	2530	Alpha-(1,6)-fucosyltransferase	N-linked,Nlinked_Branching	FucosylT,α6FucosylT	...GlcNAc(b1-4)GlcNAc(b1-?)	...GlcNAc(b1-4)[Fuc(a1-6)]GlcNAc(b1-?)	GlcNAc(b1-2)&!GlcNAc(b1-4)[...]Man(b1-4)&!Fuc(a1-?)	Golgi,Exosome	...GlcNAc(b1-4){[Fuc(a1-6)]}GlcNAc(b1-?)
None	MGAT1	P26572	4245	Alpha-1,3-mannosyl-glycoprotein 2-beta-N-acetylglucosaminyltransferase	N-linked,Nlinked_Branching	GlcNAcT	Man(a1-3)...Man(b1-4)GlcNAc(b1-4)GlcNAc(b1-?)	GlcNAc(b1-2)Man(a1-3)...Man(b1-4)GlcNAc(b1-4)GlcNAc(b1-?)	None	Golgi,ERGIC,Cytosol,Exosome,Extracellular	{GlcNAc(b1-2)}Man(a1-3)...Man(b1-4)GlcNAc(b1-4)GlcNAc(b1-?)
None	MGAT2	Q10469	4247	Alpha-1,6-mannosyl-glycoprotein 2-beta-N-acetylglucosaminyltransferase	N-linked,Nlinked_Branching	GlcNAcT	Man(a1-6)Man(b1-4)	GlcNAc(b1-2)Man(a1-6)Man(b1-4)	GlcNAc(b1-2)	Golgi	{GlcNAc(b1-2)}Man(a1-6)Man(b1-4)
None	MGAT3	Q09327	4248	Beta-1,4-mannosyl-glycoprotein 4-beta-N-acetylglucosaminyltransferase	N-linked,Nlinked_Branching	GlcNAcT	[...]Man(b1-4)	GlcNAc(b1-4)[...]Man(b1-4)	nGlcNAc(b1-2)=2	Golgi	{GlcNAc(b1-4)}[...]Man(b1-4)
None	MGAT4A	Q9UM21	11320	Alpha-1,3-mannosyl-glycoprotein 4-beta-N-acetylglucosaminyltransferase A	N-linked,Nlinked_Branching	GlcNAcT	GlcNAc(b1-2)Man(a1-3)	GlcNAc(b1-2)[GlcNAc(b1-4)]Man(a1-3)	!Gal(b1-?)&!GlcNAc(b1-4)[...]Man(b1-4)	Golgi,Endoplasmic Reticulum,Endoplasmic Reticulum Lumen,ERGIC	GlcNAc(b1-2){[GlcNAc(b1-4)]}Man(a1-3)
None	MGAT4B	Q9UQ53	11282	Alpha-1,3-mannosyl-glycoprotein 4-beta-N-acetylglucosaminyltransferase B	N-linked,Nlinked_Branching	GlcNAcT	GlcNAc(b1-2)Man(a1-3)	GlcNAc(b1-2)[GlcNAc(b1-4)]Man(a1-3)	!GlcNAc(b1-4)[...]Man(b1-4)&!Gal(b1-?)	Golgi,Endoplasmic Reticulum,ERGIC	GlcNAc(b1-2){[GlcNAc(b1-4)]}Man(a1-3)
None	MGAT4C	Q9UBM8	25834	Alpha-1,3-mannosyl-glycoprotein 4-beta-N-acetylglucosaminyltransferase C	N-linked,Nlinked_Branching	GlcNAcT	GlcNAc(b1-2)Man(a1-3)	GlcNAc(b1-2)[GlcNAc(b1-4)]Man(a1-3)	!GlcNAc(b1-4)[...]Man(b1-4)&!Gal(b1-?)	Golgi	GlcNAc(b1-2){[GlcNAc(b1-4)]}Man(a1-3)
None	MGAT5	Q09328	4249	Alpha-1,6-mannosylglycoprotein 6-beta-N-acetylglucosaminyltransferase A	N-linked,Nlinked_Branching	GlcNAcT	GlcNAc(b1-2)Man(a1-6)	GlcNAc(b1-2)[GlcNAc(b1-6)]Man(a1-6)	!GlcNAc(b1-4)[...]Man(b1-4)&!Gal(b1-?)	Golgi,Exosome	GlcNAc(b1-2){[GlcNAc(b1-6)]}Man(a1-6)
None	EDEM1	Q92611	9695	ER degradation-enhancing alpha-mannosidase-like protein 1	N-linked, Nlinked_Processing	Mannosidase	no reaction		None	Endoplasmic Reticulum	no reaction
None	EDEM2	Q9BV94	55741	ER degradation-enhancing alpha-mannosidase-like protein 2	N-linked, Nlinked_Processing	Mannosidase	no reaction		None	Endoplasmic Reticulum,Endoplasmic Reticulum Lumen	no reaction
None	EDEM3	Q9BZQ6	80267	ER degradation-enhancing alpha-mannosidase-like protein 3	N-linked, Nlinked_Processing	Mannosidase	no reaction		None	Endoplasmic Reticulum,Endoplasmic Reticulum Lumen	no reaction
None	MAN1A1	P33908	4121	Mannosyl-oligosaccharide 1,2-alpha-mannosidase IA	N-linked, Nlinked_Processing	Mannosidase	Man(a1-2)Man(a1-?)	Man(a1-?)	None	Golgi,Endoplasmic Reticulum,ERGIC,Cytosol,Exosome	{!Man(a1-2)}Man(a1-?)
None	MAN1A2	O60476	10905	Mannosyl-oligosaccharide 1,2-alpha-mannosidase IB	N-linked, Nlinked_Processing	Mannosidase	Man(a1-2)Man(a1-?)	Man(a1-?)	None	Golgi,Endoplasmic Reticulum,Exosome	{!Man(a1-2)}Man(a1-?)
None	MAN1B1	Q9UKM7	11253	Endoplasmic reticulum mannosyl-oligosaccharide 1,2-alpha-mannosidase	N-linked, Nlinked_Processing	Mannosidase	Man(a1-2)Man(a1-3)Man(a1-6)	Man(a1-3)Man(a1-6)	None	Vesicle,Endoplasmic Reticulum,Golgi,Extracellular	{!Man(a1-2)}Man(a1-3)Man(a1-6)
None	MAN1C1	Q9NR34	57134	Mannosyl-oligosaccharide 1,2-alpha-mannosidase IC	N-linked, Nlinked_Processing	Mannosidase	Man(a1-2)Man(a1-?)	Man(a1-?)	None	Golgi,Endoplasmic Reticulum,Exosome	{!Man(a1-2)}Man(a1-?)
None	MAN2A1	Q16706	4124	Alpha-mannosidase 2	N-linked, Nlinked_Processing	Mannosidase	Man(a1-6)...Man(a1-6)Man(b1-4)|Man(a1-6)Man(a1-6)Man(b1-4)|Man(a1-3)...Man(a1-6)Man(b1-4)|Man(a1-3)Man(a1-6)Man(b1-4)	...Man(a1-6)Man(b1-4)|Man(a1-6)Man(b1-4)|...Man(a1-6)Man(b1-4)|Man(a1-6)Man(b1-4)	!Gal(b1-?)&GlcNAc(b1-2)	Golgi,cisGolgi,Exosome	{!Man(a1-6)}...Man(a1-6)Man(b1-4)|{!Man(a1-6)}Man(a1-6)Man(b1-4)|{!Man(a1-3)}...Man(a1-6)Man(b1-4)|{!Man(a1-3)}Man(a1-6)Man(b1-4)
None	MAN2A2	P49641	4122	Alpha-mannosidase 2x	N-linked, Nlinked_Processing	Mannosidase	Man(a1-6)...Man(a1-6)Man(b1-4)|Man(a1-6)Man(a1-6)Man(b1-4)|Man(a1-3)...Man(a1-6)Man(b1-4)|Man(a1-3)Man(a1-6)Man(b1-4)	...Man(a1-6)Man(b1-4)|Man(a1-6)Man(b1-4)|...Man(a1-6)Man(b1-4)|Man(a1-6)Man(b1-4)	!Gal(b1-?)&GlcNAc(b1-2)	Golgi	{!Man(a1-6)}...Man(a1-6)Man(b1-4)|{!Man(a1-6)}Man(a1-6)Man(b1-4)|{!Man(a1-3)}...Man(a1-6)Man(b1-4)|{!Man(a1-3)}Man(a1-6)Man(b1-4)
GANAB, PRKCSH	PRKCSH	P14314	5589	Glucosidase 2 subunit beta	N-linked, Nlinked_Processing	Regulator, Enhancer	no reaction		None	Endoplasmic Reticulum,Endoplasmic Reticulum Lumen	no reaction
GANAB, PRKCSH	GANAB	Q14697	23193	Neutral alpha-glucosidase AB	N-linked, Nlinked_Processing	Glucosidase	Glc(a1-3)Man(a1-2)|Glc(a1-3)Glc(a1-3)Man(a1-2)	Man(a1-2)|Glc(a1-3)Man(a1-2)	None	Endoplasmic Reticulum,Endoplasmic Reticulum Lumen,Golgi,Exosome	{!Glc(a1-3)}Man(a1-2)|{!Glc(a1-3)}Glc(a1-3)Man(a1-2)
None	UGGT1	Q9NYU2	56886	UDP-glucose:glycoprotein glucosyltransferase 1	N-linked, Nlinked_Processing	GlcT	Man(a1-2)Man(a1-2)Man(a1-3)	Glc(a1-3)Man(a1-2)Man(a1-2)Man(a1-3)	None	Endoplasmic Reticulum,Endoplasmic Reticulum Lumen,ERGIC	{Glc(a1-3)}Man(a1-2)Man(a1-2)Man(a1-3)
None	UGGT2	Q9NYU1	55757	UDP-glucose:glycoprotein glucosyltransferase 2	N-linked, Nlinked_Processing	GlcT	Man(a1-2)Man(a1-2)Man(a1-3)	Glc(a1-3)Man(a1-2)Man(a1-2)Man(a1-3)	None	Endoplasmic Reticulum,Endoplasmic Reticulum Lumen,ERGIC	{Glc(a1-3)}Man(a1-2)Man(a1-2)Man(a1-3)
None	MANEA	Q5SRI9	79694	Glycoprotein endo-alpha-1,2-mannosidase	N-linked, Nlinked_Processing	Mannosidase	Glc(a1-2)Glc(a1-3)Glc(a1-3)Man(a1-2)Man(a1-2)|Glc(a1-3)Glc(a1-3)Man(a1-2)Man(a1-2)|Glc(a1-3)Man(a1-2)Man(a1-2)	Man(a1-2)|Man(a1-2)|Man(a1-2)	None	Golgi	{!Glc(a1-2)Glc(a1-3)Glc(a1-3)Man(a1-2)}Man(a1-2)|{!Glc(a1-3)Glc(a1-3)Man(a1-2)}Man(a1-2)|{!Glc(a1-3)Man(a1-2)}Man(a1-2)
GNPTAB, GNPTG	GNPTAB	Q3T906	79158	N-acetylglucosamine-1-phosphotransferase subunits alpha/beta	N-linked, Lysosomal_Targeting	GlcNAcT	Man(a1-2)Man(a1-3)|Man(a1-2)Man(a1-2)Man(a1-6)	GlcNAc(a1-?)-P-Man(a1-2)Man(a1-3)|Man(a1-2)GlcNAc(a1-?)-P-Man(a1-2)Man(a1-6)	None	Golgi	{GlcNAc(a1-?)-P-}Man(a1-2)Man(a1-3)|Man(a1-2){GlcNAc(a1-?)-P-}Man(a1-2)Man(a1-6)
GNPTAB, GNPTG	GNPTG	Q9UJJ9	84572	N-acetylglucosamine-1-phosphotransferase subunit gamma	N-linked, Lysosomal_Targeting	Regulator, Enhancer	no reaction	no reaction	None	Golgi,Exosome	no reaction
None	NAGPA	Q9UK23	51172	N-acetylglucosamine-1-phosphodiester alpha-N-acetylglucosaminidase	N-linked, Lysosomal_Targeting	NAcetylglucosaminidase	GlcNAc(a1-?)-P-Man(a1-2)Man(a1-3)|Man(a1-2)GlcNAc(a1-?)-P-Man(a1-2)Man(a1-6)	Man(a1-2)Man(a1-3)|Man(a1-2)Man(a1-2)Man(a1-6)	None	Golgi	{!GlcNAc(a1-?)-P-}Man(a1-2)Man(a1-3)|Man(a1-2){!GlcNAc(a1-?)-P-}Man(a1-2)Man(a1-6)
None	M6PR	P20645	4074	Cation-dependent mannose-6-phosphate receptor	N-linked, Lysosomal_Targeting	Lysosomal_Transport	no reaction	no reaction	None	Golgi , Lysosome, Vesicle	no reaction
None	IGF2R	P11717	3482	Cation-independent mannose-6-phosphate receptor	N-linked, Lysosomal_Targeting	Lysosomal_Transport	no reaction	no reaction	None	Golgi ,Lysosome,Cell Membrane,Exosome	no reaction
None	HEXA	P06865	3073	Beta-hexosaminidase subunit alpha	N-linked_Lysosome_Degradation,O-linked_Lysosome_Degradation,GSL_Lysosome_Degradation,KS_Lysosome_Degradation,CS_Lysosome_Degradation,DS_Lysosome_Degradation	Glycosidase	GalNAc(b1-?)		None	Cytosol,Lysosome,Exosome	{!GalNAc(b1-?)}
None	HEXB	P07686	3074	Beta-hexosaminidase subunit beta	N-linked_Lysosome_Degradation,O-linked_Lysosome_Degradation,GSL_Lysosome_Degradation,KS_Lysosome_Degradation,CS_Lysosome_Degradation,DS_Lysosome_Degradation	Glycosidase	GalNAc(b1-?)		None	Extracellular,Lysosome	{!GalNAc(b1-?)}
None	GLB1	P16278	2720	Beta-galactosidase	N-linked_Lysosome_Degradation,O-linked_Lysosome_Degradation,GSL_Lysosome_Degradation,KS_Lysosome_Degradation	Galactosidase	Gal(b1-?)		None	Extracellular,Cytosol,Golgi,Lysosome,Cytosol,Exosome	{!Gal(b1-?)}
None	NEU1	Q99519	4758	Sialidase-1	N-linked_Lysosome_Degradation,O-linked_Lysosome_Degradation,GSL_Lysosome_Degradation,KS_Lysosome_Degradation	Glycosidase,Sialidase	Neu5Ac(a2-3)Gal(b1-?)|Neu5Ac(a2-6)Gal(b1-?)	Gal(b1-?)|Gal(b1-?)	None	Extracellular,Cytosol,Lysosome,Cell Membrane,Exosome	{!Neu5Ac(a2-3)}Gal(b1-?)|{!Neu5Ac(a2-6)}Gal(b1-?)
None	NEU3	Q9UQ49	10825	Sialidase-3	N-linked_Lysosome_Degradation,O-linked_Lysosome_Degradation,GSL_Lysosome_Degradation,KS_Lysosome_Degradation	Glycosidase,Sialidase	Neu5Ac(a2-?)Gal(b1-?)|Neu5Ac(a2-?)Neu5Ac(a2-?)	Gal(b1-?)|Neu5Ac(a2-?)	None	Cytosol,Lysosome,Cell Membrane,Caveola,Endosome,Cell Membrane	{!Neu5Ac(a2-?)}Gal(b1-?)|{!Neu5Ac(a2-?)}Neu5Ac(a2-?)
None	NEU4	Q8WWR8	129807	Sialidase-4	N-linked_Lysosome_Degradation,O-linked_Lysosome_Degradation,GSL_Lysosome_Degradation,KS_Lysosome_Degradation	Glycosidase,Sialidase	Neu5Ac(a2-?)Gal(b1-?)|Neu5Ac(a2-?)Neu5Ac(a2-?)	Gal(b1-?)|Neu5Ac(a2-?)	None	Cytosol,Mitochondria,Lysosome,Cell Membrane	{!Neu5Ac(a2-?)}Gal(b1-?)|{!Neu5Ac(a2-?)}Neu5Ac(a2-?)
None	FUCA1	P04066	2517	Tissue alpha-L-fucosidase	N-linked_Lysosome_Degradation,O-linked_Lysosome_Degradation,GSL_Lysosome_Degradation	Fucosidase	...[Fuc(a1-6)]GlcNAc(b1-?)Asn	...GlcNAc(b1-?)Asn	None	Extracellular,Cytosol,Lysosome,Exosome	...{![Fuc(a1-6)]}GlcNAc(b1-?)Asn
None	FUCA2	Q9BTY2	2519	Plasma alpha-L-fucosidase	N-linked_Lysosome_Degradation,O-linked_Lysosome_Degradation,GSL_Lysosome_Degradation	Fucosidase	...[Fuc(a1-6)]GlcNAc(b1-?)Asn	...GlcNAc(b1-?)Asn	None	Extracellular,Lysosome,Endoplasmic Reticulum,Endoplasmic Reticulum Lumen,Exosome	...{![Fuc(a1-6)]}GlcNAc(b1-?)Asn
None	AGA	P20933	175	N(4)-(beta-N-acetylglucosaminyl)-L-asparaginase	N-linked_Lysosome_Degradation	NAcetylglucosaminidase	...<[...]>GlcNAc(b1-?)Asn	...<[...]>GlcNAc(b1-?)	None	Extracellular,Cytosol,Lysosome,Endoplasmic Reticulum	...<[...]>GlcNAc(b1-?){!Asn}
None	CTBS	Q01459	1486	Di-N-acetylchitobiase	N-linked_Lysosome_Degradation	NAcetylglucosaminidase	...<[...]>GlcNAc(b1-4)GlcNAc(b1-?)	...<[...]>GlcNAc(b1-4)	None	Extracellular,Lysosome	...<[...]>GlcNAc(b1-4){!GlcNAc(b1-?)}
None	MAN2B1	O00754	4125	Lysosomal alpha-mannosidase	N-linked_Lysosome_Degradation	Mannosidase	Man(a1-?)		None	Extracellular,Nucleus,Lysosome,Exosome	{!Man(a1-?)}
None	MAN2B2	Q9Y2E5	23324	Epididymis-specific alpha-mannosidase	N-linked_Lysosome_Degradation	Mannosidase	Man(a1-?)		None	Lysosome,Exosome	{!Man(a1-?)}
None	MANBA	O00462	4126	Beta-mannosidase	N-linked_Lysosome_Degradation	Mannosidase	Man(b1-?)GlcNAc(b1-?)	GlcNAc(b1-?)	None	Lysosome,Cell Membrane	{!Man(b1-?)}GlcNAc(b1-?)
None	NEU2	Q9Y3R4	4759	Sialidase-2	N-linked_Cytosol_Degradation,O-linked_Cytosol_Degradation,GSL_Cytosol_Degradation,KS_Cytosol_Degradation	Glycosidase,Sialidase	Neu5Ac(a2-3)Gal(b1-?)	Gal(b1-?)	None	Cytosol	{!Neu5Ac(a2-3)}Gal(b1-?)
None	ENGASE	Q8NFI3	64772	Cytosolic endo-beta-N-acetylglucosaminidase	N-linked_Cytosol_Degradation	Endoglycosidase,NAcetylglucosaminidase	...<[...]>GlcNAc(b1-4)GlcNAc(b1-?)Asn	...<[...]>GlcNAc(b1-4)	None	Cytosol	...<[...]>GlcNAc(b1-4){!GlcNAc(b1-?)Asn}
None	MAN2C1	Q9NTJ4	4123	Alpha-mannosidase 2C1	N-linked_Cytosol_Degradation	Mannosidase	Man(a1-?)		None	Nucleus,Cytosol	{!Man(a1-?)}
None	SLC35B2	Q8TB61	347734	Adenosine 3'-phospho 5'-phosphosulfate transporter 1	Modification Transport,PAPS_Transport	PAPS_Transporter	PAPS[Cyto]	PAPS[Golgi]	None	Golgi,Endoplasmic Reticulum	PAPS{[Cyto]->[Golgi]}
None	SLC35B3	Q9H1N7	51000	Adenosine 3'-phospho 5'-phosphosulfate transporter 2	Modification Transport,PAPS_Transport	PAPS_Transporter	PAPS[Cyto]	PAPS[Golgi]	None	Golgi,Endoplasmic Reticulum	PAPS{[Cyto]->[Golgi]}
None	CHST2	Q9Y4C5	9435	Carbohydrate sulfotransferase 2	KS_Sulfation,O-GalNAc,Core2, 6-Sulfo_sLeX	Sulfotransferase,GlcNAc6ST	GlcNAc(b1-6)[Gal(b1-3)]GalNAc|GlcNAc(b1-3)Gal(b1-4)GlcNAc|GlcNAc(b1-2)Man|GlcNAc(b1-6)Man	GlcNAc6S(b1-6)[Gal(b1-3)]GalNAc|GlcNAc6S(b1-3)Gal(b1-4)GlcNAc|GlcNAc6S(b1-2)Man|GlcNAc6S(b1-6)Man	None	Golgi,Nucleus,transGolgi network,Cytosol	GlcNAc{6S}(b1-6)[Gal(b1-3)]GalNAc|GlcNAc{6S}(b1-3)Gal(b1-4)GlcNAc|GlcNAc{6S}(b1-2)Man|GlcNAc{6S}(b1-6)Man
None	CHST5	Q9GZS9	23563	Carbohydrate sulfotransferase 5	KS_Sulfation,O-GalNAc,Core2, 6-Sulfo_sLeX	Sulfotransferase,GlcNAc6ST	GlcNAc(b1-6)[Gal(b1-3)]GalNAc|GlcNAc(b1-3)Gal(b1-4)GlcNAc|GlcNAc(b1-6)Man	GlcNAc6S(b1-6)[Gal(b1-3)]GalNAc|GlcNAc6S(b1-3)Gal(b1-4)GlcNAc|GlcNAc6S(b1-6)Man	None	Golgi,transGolgi network	GlcNAc{6S}(b1-6)[Gal(b1-3)]GalNAc|GlcNAc{6S}(b1-3)Gal(b1-4)GlcNAc|GlcNAc{6S}(b1-6)Man
None	CHST6	Q9GZX3	4166	Carbohydrate sulfotransferase 6	KS_Sulfation,O-GalNAc,Core2, 6-Sulfo_sLeX	Sulfotransferase,GlcNAc6ST	GlcNAc(b1-6)[Gal(b1-3)]GalNAc|GlcNAc(b1-3)Gal(b1-4)GlcNAc|GlcNAc(b1-6)Man	GlcNAc6S(b1-6)[Gal(b1-3)]GalNAc|GlcNAc6S(b1-3)Gal(b1-4)GlcNAc|GlcNAc6S(b1-6)Man	None	Golgi,transGolgi network	GlcNAc{6S}(b1-6)[Gal(b1-3)]GalNAc|GlcNAc{6S}(b1-3)Gal(b1-4)GlcNAc|GlcNAc{6S}(b1-6)Man
None	CHST1	O43916	8534	Carbohydrate sulfotransferase 1	KS_Sulfation,O-GalNAc	Modifying_Enzyme,Sulfotransferase,Gal6ST	Gal(b1-4)GlcNAc(b1-3)Gal(b1-4)|...Gal(b1-4)GlcNAc6S(b1-3)|Neu5Ac(a2-3)Gal(b1-4)GlcNAc6S(b1-?)|Neu5Ac(a2-3)Gal(b1-4)GlcNAc(b1-?)	Gal6S(b1-4)GlcNAc(b1-3)Gal(b1-4)|...Gal6S(b1-4)GlcNAc6S(b1-3)|Neu5Ac(a2-3)Gal6S(b1-4)GlcNAc6S(b1-?)|Neu5Ac(a2-3)Gal6S(b1-4)GlcNAc(b1-?)	None	Golgi,transGolgi network	Gal{6S}(b1-4)GlcNAc(b1-3)Gal(b1-4)|...Gal{6S}(b1-4)GlcNAc6S(b1-3)|Neu5Ac(a2-3)Gal{6S}(b1-4)GlcNAc6S(b1-?)|Neu5Ac(a2-3)Gal{6S}(b1-4)GlcNAc(b1-?)
None	GBGT1	Q8N5D6	26301	Globo alpha-1,3-N-acetylgalactosaminyltransferase 1	Inactive_Enzyme	GalNAcT	no reaction		None	Golgi,Vesicle	no reaction
None	CMAHP	Q9Y471	8418	Inactive cytidine monophosphate-N-acetylneuraminic acid hydroxylase	Inactive_Enzyme	Hydroxylase	no reaction		None	Nucleus,Cytosol	no reaction
None	GCNT2	Q8N0V5	2651	N-acetyllactosaminide beta-1,6-N-acetylglucosaminyl-transferase	I-Branching	GlcNAcT, β6GlcNAcT	...GlcNAc(b1-3)Gal(b1-4)GlcNAc(b1-?)	...GlcNAc(b1-3)[GlcNAc(b1-6)]Gal(b1-4)GlcNAc(b1-?)	None	Golgi	...GlcNAc(b1-3){[GlcNAc(b1-6)]}Gal(b1-4)GlcNAc(b1-?)
None	HAS1	Q92839	3036	Hyaluronan synthase 1	Hyaluronan	GlcNAcT,β4GlcNAcT,GlcAT,β3GlcAT	GlcA(b1-3)|GlcNAc(b1-4)	GlcNAc(b1-4)GlcA(b1-3)|GlcA(b1-3)GlcNAc(b1-4)	None	Cell Membrane	{GlcNAc(b1-4)}GlcA(b1-3)|{GlcA(b1-3)}GlcNAc(b1-4)
None	HAS2	Q92819	3037	Hyaluronan synthase 2	Hyaluronan	GlcNAcT,β4GlcNAcT,GlcAT,β3GlcAT	GlcA(b1-3)|GlcNAc(b1-4)	GlcNAc(b1-4)GlcA(b1-3)|GlcA(b1-3)GlcNAc(b1-4)	None	Vesicle,Cell Membrane	{GlcNAc(b1-4)}GlcA(b1-3)|{GlcA(b1-3)}GlcNAc(b1-4)
None	HAS3	O00219	3038	Hyaluronan synthase 3	Hyaluronan	GlcNAcT,β4GlcNAcT,GlcAT,β3GlcAT	GlcA(b1-3)|GlcNAc(b1-4)	GlcNAc(b1-4)GlcA(b1-3)|GlcA(b1-3)GlcNAc(b1-4)	None	Nucleus,Cytosol,Cell Membrane	{GlcNAc(b1-4)}GlcA(b1-3)|{GlcA(b1-3)}GlcNAc(b1-4)
None	HS2ST1	Q7LGA3	9653	Heparan sulfate 2-O-sulfotransferase 1	HS_Sulfation	Modifying_Enzyme,Sulfotransferase,GlcA_IdoA2ST	...GlcA(b1-3)GalNS(b1-4)|...IdoA(a1-3)GalNS(b1-4)	...GlcA2S(b1-3)GalNS(b1-4)|...IdoA2S(a1-3)GalNS(b1-4)	None	Golgi	...GlcA{2S}(b1-3)GalNS(b1-4)|...IdoA{2S}(a1-3)GalNS(b1-4)
None	HS3ST1	O14792	9957	Heparan sulfate glucosamine 3-O-sulfotransferase 1	HS_Sulfation	Modifying_Enzyme,Sulfotransferase,GlcNAc3ST	...IdoA(a1-4)GlcN<,6>S(a1-4)|...GlcA(a1-4)GlcN<,6>S(a1-4)	...IdoA(a1-4)GlcN,3<,6>S(a1-4)|...GlcA(a1-4)GlcN,3<,6>S(a1-4)	None	Golgi,Extracellular	...IdoA(a1-4)GlcN{,3}<,6>S(a1-4)|...GlcA(a1-4)GlcN{,3}<,6>S(a1-4)
None	HS3ST2	Q9Y278	9956	Heparan sulfate glucosamine 3-O-sulfotransferase 2	HS_Sulfation	Modifying_Enzyme,Sulfotransferase,GlcNAc3ST	...IdoA<2S>(a1-4)GlcN<,6>S(a1-4)	...IdoA<2S>(a1-4)GlcN,3<,6>S(a1-4)	None	Golgi	...IdoA<2S>(a1-4)GlcN{,3}<,6>S(a1-4)
None	HS3ST3A1	Q9Y663	9955	Heparan sulfate glucosamine 3-O-sulfotransferase 3A1	HS_Sulfation	Modifying_Enzyme,Sulfotransferase,GlcNAc3ST	...IdoA<2S>(a1-4)GlcN<,6>S(a1-4)	...IdoA<2S>(a1-4)GlcN,3<,6>S(a1-4)	None	Golgi	...IdoA<2S>(a1-4)GlcN{,3}<,6>S(a1-4)
None	HS3ST3B1	Q9Y662	9953	Heparan sulfate glucosamine 3-O-sulfotransferase 3B1	HS_Sulfation	Modifying_Enzyme,Sulfotransferase,GlcNAc3ST	...IdoA<2S>(a1-4)GlcN<,6>S(a1-4)	...IdoA<2S>(a1-4)GlcN,3<,6>S(a1-4)	None	Golgi,Cell Membrane	...IdoA<2S>(a1-4)GlcN{,3}<,6>S(a1-4)
None	HS3ST4	Q9Y661	9951	Heparan sulfate glucosamine 3-O-sulfotransferase 4	HS_Sulfation	Modifying_Enzyme,Sulfotransferase,GlcNAc3ST	...IdoA<2S>(a1-4)GlcN<,6>S(a1-4)	...IdoA<2S>(a1-4)GlcN,3<,6>S(a1-4)	None	Golgi	...IdoA<2S>(a1-4)GlcN{,3}<,6>S(a1-4)
None	HS3ST5	Q8IZT8	222537	Heparan sulfate glucosamine 3-O-sulfotransferase 5	HS_Sulfation	Modifying_Enzyme,Sulfotransferase,GlcNAc3ST	...IdoA<2S>(a1-4)GlcN<,6>S(a1-4)|...GlcA<2S>(a1-4)GlcN<,6>S(a1-4)	...IdoA<2S>(a1-4)GlcN,3<,6>S(a1-4)|...GlcA<2S>(a1-4)GlcN,3<,6>S(a1-4)	None	Golgi	...IdoA<2S>(a1-4)GlcN{,3}<,6>S(a1-4)|...GlcA<2S>(a1-4)GlcN{,3}<,6>S(a1-4)
None	HS3ST6	Q96QI5	64711	Heparan sulfate glucosamine 3-O-sulfotransferase 6	HS_Sulfation	Modifying_Enzyme,Sulfotransferase,GlcNAc3ST	...IdoA<2S>(a1-4)GlcN<,6>S(a1-4)	...IdoA<2S>(a1-4)GlcN,3<,6>S(a1-4)	None	Golgi	...IdoA<2S>(a1-4)GlcN{,3}<,6>S(a1-4)
None	HS6ST1	O60243	9394	Heparan-sulfate 6-O-sulfotransferase 1	HS_Sulfation	Modifying_Enzyme,Sulfotransferase,GlcNAc6ST	...IdoA<2S>(a1-4)GlcN<,3>S(a1-4)|...GlcA<2S>(a1-4)GlcN<,3>S(a1-4)	...IdoA<2S>(a1-4)GlcN<,3>,6S(a1-4)|...GlcA<2S>(a1-4)GlcN<,3>,6S(a1-4)	None	Golgi,Cell Membrane	...IdoA<2S>(a1-4)GlcN<,3>{,6}S(a1-4)|...GlcA<2S>(a1-4)GlcN<,3>{,6}S(a1-4)
None	HS6ST2	Q96MM7	90161	Heparan-sulfate 6-O-sulfotransferase 2	HS_Sulfation	Modifying_Enzyme,Sulfotransferase,GlcNAc6ST	...IdoA<2S>(a1-4)GlcN<,3>S(a1-4)|...GlcA<2S>(a1-4)GlcN<,3>S(a1-4)	...IdoA<2S>(a1-4)GlcN<,3>,6S(a1-4)|...GlcA<2S>(a1-4)GlcN<,3>,6S(a1-4)	None	Golgi,Cell Membrane	...IdoA<2S>(a1-4)GlcN<,3>{,6}S(a1-4)|...GlcA<2S>(a1-4)GlcN<,3>{,6}S(a1-4)
None	HS6ST3	Q8IZP7	266722	Heparan-sulfate 6-O-sulfotransferase 3	HS_Sulfation	Modifying_Enzyme,Sulfotransferase,GlcNAc6ST	...IdoA<2S>(a1-4)GlcN<,3>S(a1-4)|...GlcA<2S>(a1-4)GlcN<,3>S(a1-4)	...IdoA<2S>(a1-4)GlcN<,3>,6S(a1-4)|...GlcA<2S>(a1-4)GlcN<,3>,6S(a1-4)	None	Extracellular,Golgi,Cell Membrane	...IdoA<2S>(a1-4)GlcN<,3>{,6}S(a1-4)|...GlcA<2S>(a1-4)GlcN<,3>{,6}S(a1-4)
EXT1,EXT2	EXT1	Q16394	2131	Exostosin-1	HS_Polymerization	GlcAT,β4GlcAT,GlcNAcT,β4GlcNAcT	GlcNAc(a1-4)GlcA(b1-3)|GlcA(b1-4)GlcNAc(a1-4)	GlcA(b1-4)GlcNAc(a1-4)GlcA(b1-3)|GlcNAc(a1-4)GlcA(b1-4)GlcNAc(a1-4)	!GlcN6OS(a1-4)	Golgi,Endoplasmic Reticulum	{GlcA(b1-4)}GlcNAc(a1-4)GlcA(b1-3)|{GlcNAc(a1-4)}GlcA(b1-4)GlcNAc(a1-4)
EXT1,EXT2	EXT2	Q93063	2132	Exostosin-2	HS_Polymerization	GlcAT,β4GlcAT,GlcNAcT,β4GlcNAcT	GlcNAc(a1-4)GlcA(b1-3)|GlcA(b1-4)GlcNAc(a1-4)	GlcA(b1-4)GlcNAc(a1-4)GlcA(b1-3)|GlcNAc(a1-4)GlcA(b1-4)GlcNAc(a1-4)	!GlcN6OS(a1-4)	Golgi,Endoplasmic Reticulum,Exosome	{GlcA(b1-4)}GlcNAc(a1-4)GlcA(b1-3)|{GlcNAc(a1-4)}GlcA(b1-4)GlcNAc(a1-4)
None	EXTL1	Q92935	2134	Exostosin-like 1	HS_Polymerization	GlcNAcT,α4GlcNAcT	GlcA(b1-4)GlcNAc(a1-4)	GlcNAc(a1-4)GlcA(b1-4)GlcNAc(a1-4)	!GlcN6OS(a1-4)	Endoplasmic Reticulum,Golgi	{GlcNAc(a1-4)}GlcA(b1-4)GlcNAc(a1-4)
None	EXTL2	Q9UBQ6	2135	Exostosin-like 2	HS_Polymerization	GlcNAcT,α4GlcNAcT	GlcA(b1-3)Gal(b1-3)Gal(b1-4)Xyl<2P>|GlcA(b1-4)GlcNAc(a1-4)	GlcNAc(a1-4)GlcA(b1-3)Gal(b1-3)Gal(b1-4)Xyl<2P>|GlcNAc(a1-4)GlcA(b1-4)GlcNAc(a1-4)	None	Extracellular,Nucleus,Endoplasmic Reticulum,Cytosol	{GlcNAc(a1-4)}GlcA(b1-3)Gal(b1-3)Gal(b1-4)Xyl<2P>|{GlcNAc(a1-4)}GlcA(b1-4)GlcNAc(a1-4)
None	EXTL3	O43909	2137	Exostosin-like 3	HS_Polymerization	GlcNAcT,α4GlcNAcT	GlcA(b1-3)Gal(b1-3)Gal(b1-4)Xyl<2P>|GlcA(b1-4)GlcNAc(a1-4)	GlcNAc(a1-4)GlcA(b1-3)Gal(b1-3)Gal(b1-4)Xyl<2P>|GlcNAc(a1-4)GlcA(b1-4)GlcNAc(a1-4)	None	Endoplasmic Reticulum,Golgi	{GlcNAc(a1-4)}GlcA(b1-3)Gal(b1-3)Gal(b1-4)Xyl<2P>|{GlcNAc(a1-4)}GlcA(b1-4)GlcNAc(a1-4)
None	GNS	P15586	2799	N-acetylglucosamine-6-sulfatase	HS_Lysosome_Degradation,KS_Lysosome_Degradation	GlcNAc6S_Sulfatase	GlcNAc6S(a1-4)	GlcNAc(a1-4)	None	Extracellular,Lysosome	GlcNAc{!6S}(a1-4)
None	HPSE	Q9Y251	10855	Heparanase	HS_Lysosome_Degradation,HS_Extracellular_Degradation	Glucuronidase	...GlcA(b1-4)GlcN<,3><,6>S(a1-?)	...GlcA(b1-4)&&GlcN<,3><,6>S(a1-?)	None	Extracellular,Nucleus,Nucleus,Lysosome	{!...GlcA(b1-4)}GlcN<,3><,6>S(a1-?)&&...GlcA(b1-4){!GlcN<,3><,6>S(a1-?)}
None	ARSK	Q6UWY0	153642	Arylsulfatase K	HS_Lysosome_Degradation,DS_Lysosome_Degradation,CS_Lysosome_Degradation	Sulfatase	GlcA2S(b1-4)	GlcA(b1-4)	None	Extracellular,Endoplasmic Reticulum,Endoplasmic Reticulum Lumen,Lysosome	GlcA{!2S}(b1-4)
None	GUSB	P08236	2990	Beta-glucuronidase	HS_Lysosome_Degradation,DS_Lysosome_Degradation,CS_Lysosome_Degradation	Glucuronidase	GlcA(b1-3)		None	Extracellular,Lysosome,Exosome	{!GlcA(b1-3)}
None	IDS	P22304	3423	Iduronate 2-sulfatase	HS_Lysosome_Degradation,DS_Lysosome_Degradation	IdoA2S Sulfatase	IdoA2S(a1-?)	IdoA(a1-?)	None	Lysosome	IdoA{!2S}(a1-?)
None	IDUA	P35475	3425	Alpha-L-iduronidase	HS_Lysosome_Degradation,DS_Lysosome_Degradation	Iduronidase	IdoA(a1-?)		None	Lysosome,Exosome,Vesicle	{!IdoA(a1-?)}
None	SGSH	P51688	6448	N-sulphoglucosamine sulphohydrolase	HS_Lysosome_Degradation	Sulfatase	GlcNS	GlcN	None	Lysosome,Exosome	GlcN{!S}
None	HGSNAT	Q68CP4	138050	Heparan-alpha-glucosaminide N-acetyltransferase	HS_Lysosome_Degradation	Acetyltransferase	GlcN(a1-4)	GlcNAc(a1-4)	None	Lysosome,Cell Membrane	GlcN{Ac}(a1-4)
None	NAGLU	P54802	4669	Alpha-N-acetylglucosaminidase	HS_Lysosome_Degradation	NAcetylgalactosaminidase	GlcNAc(a1-4)		None	Lysosome,Exosome	{!GlcNAc(a1-4)}
None	ARSG	Q96EG1	22901	Arylsulfatase G	HS_Lysosome_Degradation	Sulfatase	GlcA<NS,>3S<,6S>(b1-4)	GlcA<NS,><6S>(b1-4)	None	Extracellular,Endoplasmic Reticulum,Endoplasmic Reticulum Lumen,Lysosome	GlcA<NS,>{!3S,}<6S>(b1-4)
None	HYAL1	Q12794	3373	Hyaluronidase-1	HA_Lysosome_Degradation	Glycosidase,NAcetylglucosaminidase	...GlcNAc(b1-4)GlcA(a1-3)	...GlcNAc(b1-4)&&GlcA(a1-3)	None	Cytosol,Extracellular,Lysosome,Exosome	{!...GlcNAc(b1-4)}GlcA(a1-3)&&...GlcNAc(b1-4){!GlcA(a1-3)}
None	HYAL2	Q12891	8692	Hyaluronidase-2	HA_Extracellular_Degradation	Glycosidase,NAcetylglucosaminidase	...GlcNAc(b1-4)GlcA(a1-3)	...GlcNAc(b1-4)&&GlcA(a1-3)	None	Golgi,Cytosol,Lysosome,Endoplasmic Reticulum,Cell Membrane	{!...GlcNAc(b1-4)}GlcA(a1-3)&&...GlcNAc(b1-4){!GlcA(a1-3)}
None	HYAL3	O43820	8372	Hyaluronidase-3	HA_Extracellular_Degradation	Glycosidase,NAcetylglucosaminidase	no reaction		None	Cytosol,Extracellular,Lysosome,Endosome,Endoplasmic Reticulum,Cell Membrane	no reaction
None	HYAL4	Q2M3T9	23553	Hyaluronidase-4	HA_Extracellular_Degradation	Glycosidase,NAcetylglucosaminidase	...GlcNAc(b1-4)GlcA(a1-3)	...GlcNAc(b1-4)&&GlcA(a1-3)	None	Vesicle,Cell Membrane	{!...GlcNAc(b1-4)}GlcA(a1-3)&&...GlcNAc(b1-4){!GlcA(a1-3)}
None	CEMIP2	Q9UHN6	23670	Cell surface hyaluronidase	HA_Extracellular_Degradation	Cofactor	no reaction		None	Cell Membrane,Exosome	no reaction
None	SPAM1	P38567	6677	Hyaluronidase PH-20	HA_Extracellular_Degradation	Glucosaminidase	no reaction		None	Cell Membrane	no reaction
None	NAGA	P17050	4668	Alpha-N-acetylgalactosaminidase	GSL_Lysosome_Degradation,O-linked_Lysosome_Degradation	NAcetylgalactosaminidase	GalNAc(a1-3)...Gal|GalNAc(a1-?)Ser/Thr	...Gal|Ser/Thr	None	Cytosol,Lysosome,Exosome	{!GalNAc(a1-3)}...Gal|{!GalNAc(a1-?)}Ser/Thr
None	GLA	P06280	2717	Alpha-galactosidase A	GSL_Lysosome_Degradation	Galactosidase	Gal(a1-?)Gal	Gal	None	Extracellular,Cytosol,Lysosome,Golgi,Exosome	{!Gal(a1-?)}Gal
None	GALC	P54803	2581	Galactocerebrosidase	GSL_Lysosome_Degradation	Galactosidase	Gal(b1-?)Cer	Cer	None	Lysosome	{!Gal(b1-?)}Cer
None	GBA	P04062	2629	Lysosomal acid glucosylceramidase	GSL_Glycan_Degradation	Glucosidase	Glc(b1-?)Cer	Cer	None	Lysosome,Endoplasmic Reticulum,Golgi,transGolgi network,Exosome,Cell Membrane	{!Glc(b1-?)}Cer
None	GBA2	Q9HCG7	57704	Non-lysosomal glucosylceramidase	GSL_Glycan_Degradation	Glucosidase	Glc(b1-?)Cer	Cer	None	Cytosol,Endoplasmic Reticulum,Cell Membrane	{!Glc(b1-?)}Cer
None	GBA3	Q9H227	57733	Cytosolic beta-glucosidase	GSL_Glycan_Degradation	Glucosidase	Glc(b1-?)Cer	Cer	None	Cytosol	{!Glc(b1-?)}Cer
PIGA, PIGC, PIGH, PIGP, PIGQ, PIGY, DPM2	PIGA	P37287	5277	Phosphatidylinositol N-acetylglucosaminyltransferase subunit A	GPI_Linked	GlcNAcT	PI	GlcNAc(a1-6)PI	None	Endoplasmic Reticulum	{GlcNAc(a1-6)}PI
PIGA, PIGC, PIGH, PIGP, PIGQ, PIGY, DPM2	PIGC	Q92535	5279	Phosphatidylinositol N-acetylglucosaminyltransferase subunit C	GPI_Linked	Regulator	no reaction	no reaction	None	Endoplasmic Reticulum	no reaction
PIGA, PIGC, PIGH, PIGP, PIGQ, PIGY, DPM2	PIGH	Q14442	5283	Phosphatidylinositol N-acetylglucosaminyltransferase subunit H	GPI_Linked	Regulator	no reaction	no reaction	None	Endoplasmic Reticulum	no reaction
PIGA, PIGC, PIGH, PIGP, PIGQ, PIGY, DPM2	PIGP	P57054	51227	Phosphatidylinositol N-acetylglucosaminyltransferase subunit P	GPI_Linked	Regulator	no reaction	no reaction	None	Endoplasmic Reticulum	no reaction
PIGA, PIGC, PIGH, PIGP, PIGQ, PIGY, DPM2	PIGQ	Q9BRB3	9091	Phosphatidylinositol N-acetylglucosaminyltransferase subunit Q	GPI_Linked	Regulator	no reaction	no reaction	None	Endoplasmic Reticulum	no reaction
PIGA, PIGC, PIGH, PIGP, PIGQ, PIGY, DPM2	PIGY	Q3MUY2	84992	Phosphatidylinositol N-acetylglucosaminyltransferase subunit Y	GPI_Linked	Regulator	no reaction	no reaction	None	Endoplasmic Reticulum,Cell Membrane	no reaction
None	PIGL	Q9Y2B2	9487	N-acetylglucosaminyl-phosphatidylinositol de-N-acetylase	GPI_Linked	Modifying_Enzyme,Deacetylase	GlcNAc(a1-6)PI	GlcN(a1-6)PI	None	Endoplasmic Reticulum	GlcN{!Ac}(a1-6)PI
None	PIGW	Q7Z7B1	284098	Phosphatidylinositol-glycan biosynthesis class W protein	GPI_Linked	Modifying_Enzyme,Acyltransferase	GlcN(a1-6)PI	GlcN[ancyl](a1-6)PI	None	Endoplasmic Reticulum	GlcN{[ancyl]}(a1-6)PI
PIGM, PIGX	PIGM	Q9H3S5	93183	GPI mannosyltransferase 1	GPI_Linked	ManT,α4ManT	GlcN(a1-6)(ancyl)PI	Man(a1-4)GlcN(a1-6)(ancyl)PI	None	Endoplasmic Reticulum	{Man(a1-4)}GlcN(a1-6)(ancyl)PI
PIGM, PIGX	PIGX	Q8TBF5	54965	Phosphatidylinositol-glycan biosynthesis class X protein	GPI_Linked	Regulator	no reaction	no reaction	None	Endoplasmic Reticulum	no reaction
None	PIGV	Q9NUD9	55650	GPI mannosyltransferase 2	GPI_Linked	ManT,α6ManT	Man(a1-4)GlcN(a1-6)(ancyl)PI	Man(a1-6)Man(a1-4)GlcN(a1-6)(ancyl)PI	None	Endoplasmic Reticulum	{Man(a1-6)}Man(a1-4)GlcN(a1-6)(ancyl)PI
None	PIGN	O95427	23556	GPI ethanolamine phosphate transferase 1	GPI_Linked	Regulator	Man(a1-6)Man(a1-4)GlcN(a1-6)(ancyl)PI	Man(a1-6)[2EtNP]Man(a1-4)GlcN(a1-6)(ancyl)PI	None	Endoplasmic Reticulum,Cytosol,Cell Membrane	Man(a1-6){[2EtNP]}Man(a1-4)GlcN(a1-6)(ancyl)PI
None	PIGB	Q92521	9488	GPI mannosyltransferase 3	GPI_Linked	ManT,α6ManT	Man(a1-6)[2EtNP]Man(a1-4)GlcN(a1-6)(ancyl)PI	Man(a1-2)Man(a1-6)[2EtNP]Man(a1-4)GlcN(a1-6)(ancyl)PI	None	Endoplasmic Reticulum	{Man(a1-2)}Man(a1-6)[2EtNP]Man(a1-4)GlcN(a1-6)(ancyl)PI
PIGO, PIGF	PIGO	Q8TEQ8	84720	GPI ethanolamine phosphate transferase 3	GPI_Linked	ethanolamine phosphate transferase	Man(a1-2)Man(a1-6)[2EtNP]Man(a1-4)GlcN(a1-6)(ancyl)PI	6EtNPMan(a1-2)Man(a1-6)[2EtNP]Man(a1-4)GlcN(a1-6)(ancyl)PI	None	Endoplasmic Reticulum	{6EtNP}Man(a1-2)Man(a1-6)[2EtNP]Man(a1-4)GlcN(a1-6)(ancyl)PI
None	PIGF	Q07326	5281	Phosphatidylinositol-glycan biosynthesis class F protein	GPI_Linked	Regulator	no reaction	no reaction	None	Endoplasmic Reticulum	no reaction
PIGG, PIGF	PIGG	Q5H8A4	54872	GPI ethanolamine phosphate transferase 2	GPI_Linked	ethanolamine phosphate transferase	6EtNPMan(a1-2)Man(a1-6)[2EtNP]Man(a1-4)GlcN(a1-6)(ancyl)PI	6EtNPMan(a1-2)[6EtNP]Man(a1-6)[2EtNP]Man(a1-4)GlcN(a1-6)(ancyl)PI	None	Endoplasmic Reticulum	6EtNPMan(a1-2){[6EtNP]}Man(a1-6)[2EtNP]Man(a1-4)GlcN(a1-6)(ancyl)PI
None	PIGZ	Q86VD9	80235	GPI mannosyltransferase 4	GPI_Linked	ManT,α2ManT	6EtNPMan(a1-2)[6EtNP]Man(a1-6)[2EtNP]Man(a1-4)GlcN(a1-6)(ancyl)PI	6EtNP[Man(a1-2)]Man(a1-2)[6EtNP]Man(a1-6)[2EtNP]Man(a1-4)GlcN(a1-6)(ancyl)PI	None	Endoplasmic Reticulum	6EtNP{[Man(a1-2)]}Man(a1-2)[6EtNP]Man(a1-6)[2EtNP]Man(a1-4)GlcN(a1-6)(ancyl)PI
PIGK, GPAA1, PIGS, PIGT, PIGU	PIGK	Q92643	10026	GPI-anchor transamidase	GPI_Linked	Transamidase	6EtNP<[Man(a1-2)]>Man(a1-2)[6EtNP]Man(a1-6)[2EtNP]Man(a1-4)GlcN(a1-6)(ancyl)PI	[anchored-protein]6EtNP<[Man(a1-2)]>Man(a1-2)[6EtNP]Man(a1-6)[2EtNP]Man(a1-4)GlcN(a1-6)(ancyl)PI	None	Endoplasmic Reticulum	{[anchored-protein]}6EtNP<[Man(a1-2)]>Man(a1-2)[6EtNP]Man(a1-6)[2EtNP]Man(a1-4)GlcN(a1-6)(ancyl)PI
PIGK, GPAA1, PIGS, PIGT, PIGU	GPAA1	O43292	8733	Glycosylphosphatidylinositol anchor attachment 1 protein	GPI_Linked	Transamidase	6EtNP<[Man(a1-2)]>Man(a1-2)[6EtNP]Man(a1-6)[2EtNP]Man(a1-4)GlcN(a1-6)(ancyl)PI	[anchored-protein]6EtNP<[Man(a1-2)]>Man(a1-2)[6EtNP]Man(a1-6)[2EtNP]Man(a1-4)GlcN(a1-6)(ancyl)PI	None	Mitochondria,Endoplasmic Reticulum,Cytosol	{[anchored-protein]}6EtNP<[Man(a1-2)]>Man(a1-2)[6EtNP]Man(a1-6)[2EtNP]Man(a1-4)GlcN(a1-6)(ancyl)PI
PIGK, GPAA1, PIGS, PIGT, PIGU	PIGS	Q96S52	94005	GPI transamidase component PIG-S	GPI_Linked	Regulator	no reaction	no reaction	None	Endoplasmic Reticulum	no reaction
PIGK, GPAA1, PIGS, PIGT, PIGU	PIGT	Q969N2	51604	GPI transamidase component PIG-T	GPI_Linked	Regulator	no reaction	no reaction	None	Vesicle,Endoplasmic Reticulum	no reaction
PIGK, GPAA1, PIGS, PIGT, PIGU	PIGU	Q9H490	128869	Phosphatidylinositol glycan anchor biosynthesis class U protein	GPI_Linked	Regulator	no reaction	no reaction	None	Endoplasmic Reticulum,Cell Membrane	no reaction
None	MPPE1	Q53F39	65258	Metallophosphoesterase 1	GPI_Linked	Phosphoesterase	[anchored-protein]6EtNP<[Man(a1-2)]>Man(a1-2)[6EtNP]Man(a1-6)[2EtNP]Man(a1-4)GlcN(a1-6)(ancyl)PI	[anchored-protein]6EtNP<[Man(a1-2)]>Man(a1-2)Man(a1-6)[2EtNP]Man(a1-4)GlcN(a1-6)(ancyl)PI	None	Nucleus,ERGIC,Golgi,cisGolgi	[anchored-protein]6EtNP<[Man(a1-2)]>Man(a1-2){![6EtNP]}Man(a1-6)[2EtNP]Man(a1-4)GlcN(a1-6)(ancyl)PI
None	PGAP4	Q9BRR3	84302	Post-GPI attachment to proteins factor 4	GPI_Linked	GalNAcT	[anchored-protein]6EtNP<[Man(a1-2)]>Man(a1-2)Man(a1-6)[2EtNP]Man(a1-4)GlcN(a1-6)(ancyl)PI	[anchored-protein]6EtNP<[Man(a1-2)]>Man(a1-2)Man(a1-6)[2EtNP][GalNAc(b1-4)]Man(a1-4)GlcN(a1-6)(ancyl)PI	None	Golgi	[anchored-protein]6EtNP<[Man(a1-2)]>Man(a1-2)Man(a1-6)[2EtNP]{[GalNAc(b1-4)]}Man(a1-4)GlcN(a1-6)(ancyl)PI
None	CALR	P27797	811	Calreticulin	Glycosylation_Regulation	Regulator	no reaction	no reaction	None	Extracellular,Nucleus,Lysosome,Endoplasmic Reticulum,Endoplasmic Reticulum Lumen,Golgi,Cytosol,ERGIC,Endosome	no reaction
None	CANX	P27824	821	Calnexin	Glycosylation_Regulation	Regulator	no reaction	no reaction	None	Endoplasmic Reticulum,Endoplasmic Reticulum Lumen,Exosome	no reaction
None	DNAJB11	Q9UBS4	51726	DnaJ homolog subfamily B member 11	Glycosylation_Regulation	Regulator	no reaction	no reaction	None	Extracellular,Nucleus,Membrane,Endoplasmic Reticulum,Endoplasmic Reticulum Lumen	no reaction
None	DNAJC10	Q8IXB1	54431	DnaJ homolog subfamily C member 10	Glycosylation_Regulation	Regulator	no reaction	no reaction	None	Membrane,Endoplasmic Reticulum,Endoplasmic Reticulum Lumen	no reaction
None	ERLEC1	Q96DZ1	27248	Endoplasmic reticulum lectin 1	Glycosylation_Regulation	Regulator	no reaction	no reaction	None	Endoplasmic Reticulum,Endoplasmic Reticulum Lumen	no reaction
None	HSP90B1	P14625	7184	Endoplasmin	Glycosylation_Regulation	Regulator	no reaction	no reaction	None	Extracellular,Cytosol,Nucleus,Membrane,Endoplasmic Reticulum,Endoplasmic Reticulum Lumen,Vesicle	no reaction
None	HSPA5	P11021	3309	Endoplasmic reticulum chaperone BiP	Glycosylation_Regulation	Regulator	no reaction	no reaction	None	Mitochondria,Cytosol,Nucleus,Endoplasmic Reticulum,Endoplasmic Reticulum Lumen,Cell Membrane,Exosome	no reaction
None	HYOU1	Q9Y4L1	10525	Hypoxia up-regulated protein 1	Glycosylation_Regulation	Regulator	no reaction	no reaction	None	Membrane,Endoplasmic Reticulum,Endoplasmic Reticulum Lumen,Extracellular,Exosome	no reaction
None	OS9	Q13438	10956	Protein OS-9	Glycosylation_Regulation	Regulator	no reaction	no reaction	None	Endoplasmic Reticulum,Endoplasmic Reticulum Lumen	no reaction
None	LMAN2	Q12907	10960	Vesicular integral-membrane protein VIP36	Glycosylation_Regulation	Regulator	no reaction	no reaction	None	Golgi,Endoplasmic Reticulum,Cell Membrane,Exosome	no reaction
None	SEL1L	Q9UBV2	6400	Protein sel-1 homolog 1	Glycosylation_Regulation	Regulator	no reaction	no reaction	None	Endoplasmic Reticulum	no reaction
None	B3GALT5	Q9Y2C3	10317	Beta-1,3-galactosyltransferase 5	Glycolipids,Lacto,Core3	GalT,β3GalT	GlcNAc(b1-3)...Glc(b1-?)Cer|GalNAc(b1-3)Gal(a1-4)...Glc(b1-?)Cer|GlcNAc(b1-3)[GalNAc(b1-6)]GalNAc(a1-1)Ser/Thr|GalNAc(b1-6)[GlcNAc(b1-3)]GalNAc(a1-1)Ser/Thr	Gal(b1-3)GlcNAc(b1-3)...Glc(b1-?)Cer|Gal(b1-3)GalNAc(b1-3)Gal(a1-4)...Glc(b1-?)Cer|Gal(b1-3)GlcNAc(b1-3)[GalNAc(b1-6)]GalNAc(a1-1)Ser/Thr|GalNAc(b1-6)[Gal(b1-3)GlcNAc(b1-3)]GalNAc(a1-1)Ser/Thr	!Asn	Golgi,Endoplasmic Reticulum	{Gal(b1-3)}GlcNAc(b1-3)...Glc(b1-?)Cer|{Gal(b1-3)}GalNAc(b1-3)Gal(a1-4)...Glc(b1-?)Cer|{Gal(b1-3)}GlcNAc(b1-3)[GalNAc(b1-6)]GalNAc(a1-1)Ser/Thr|GalNAc(b1-6)[{Gal(b1-3)}GlcNAc(b1-3)]GalNAc(a1-1)Ser/Thr
None	GAL3ST4	Q96RP7	79690	Galactose-3-O-sulfotransferase 4	Glycolipids,GlcCer,O-GalNAc,Terminal_Gal_Sulfation	Sulfotransferase,Gal3ST	Gal(b1-3)<GlcNAc(b1-6)>GalNAc(b1-?)	Gal3S(b1-3)<GlcNAc(b1-6)>GalNAc(b1-?)	None	Golgi,Exosome	Gal{3S}(b1-3)<GlcNAc(b1-6)>GalNAc(b1-?)
None	GAL3ST2	Q9H3Q3	64090	Galactose-3-O-sulfotransferase 2	Glycolipids,GlcCer,O-GalNAc,Terminal_Gal_Sulfation	Sulfotransferase,Gal3ST	Gal<6S>(b1-4)<[Fuc(a1-3)]>GlcNAc(b1-?)|Gal(b1-3)<[Fuc(a1-4)]>GlcNAc(b1-?)	Gal3S<6S>(b1-4)<[Fuc(a1-3)]>GlcNAc(b1-?)|Gal3S(b1-3)<[Fuc(a1-4)]>GlcNAc(b1-?)	None	Golgi	Gal{3S}<6S>(b1-4)<[Fuc(a1-3)]>GlcNAc(b1-?)|Gal{3S}(b1-3)<[Fuc(a1-4)]>GlcNAc(b1-?)
None	GAL3ST3	Q96A11	89792	Galactose-3-O-sulfotransferase 3	Glycolipids,GlcCer,O-GalNAc,Terminal_Gal_Sulfation	Sulfotransferase,Gal3ST	Gal<6S>(b1-4)<[Fuc(a1-3)]>GlcNAc(b1-?)	Gal3S<6S>(b1-4)<[Fuc(a1-3)]>GlcNAc(b1-?)	None	Golgi	Gal{3S}<6S>(b1-4)<[Fuc(a1-3)]>GlcNAc(b1-?)
None	A4GALT	Q9NPC4	53947	Lactosylceramide 4-alpha-galactosyltransferase	Glycolipids,GlcCer,Globo	GalT,β4GalT	Gal(b1-4)Glc(b1-?)Cer|Gal(b1-4)GlcNAc(b1-3)Gal(b1-4)Glc(b1-?)Cer	Gal(a1-4)Gal(b1-4)Glc(b1-?)Cer|Gal(a1-4)Gal(b1-4)GlcNAc(b1-3)Gal(b1-4)Glc(b1-?)Cer	None	Golgi	{Gal(a1-4)}Gal(b1-4)Glc(b1-?)Cer|{Gal(a1-4)}Gal(b1-4)GlcNAc(b1-3)Gal(b1-4)Glc(b1-?)Cer
None	B3GALT4	O96024	8705	Beta-1,3-galactosyltransferase 4	Glycolipids,Ganglioside,GPI_Linked	GalT,β3GalT	GalNAc(b1-4)...Glc(b1-?)Cer|[anchored-protein][6EtNP]Man(a1-2)Man(a1-2)Man(a1-6)[2EtNP][GalNAc(b1-4)]Man(a1-4)GlcN(a1-6)(ancyl)PI	Gal(b1-3)GalNAc(b1-4)...Glc(b1-?)Cer|[anchored-protein][6EtNP]Man(a1-2)Man(a1-2)Man(a1-6)[2EtNP][Gal(b1-3)GalNAc(b1-4)]Man(a1-4)GlcN(a1-6)(ancyl)PI	nNeu5Ac(a2-?)<4&GalNAc(b1-4)<3	Golgi	{Gal(b1-3)}GalNAc(b1-4)...Glc(b1-?)Cer|[anchored-protein][6EtNP]Man(a1-2)Man(a1-2)Man(a1-6)[2EtNP][{Gal(b1-3)}GalNAc(b1-4)]Man(a1-4)GlcN(a1-6)(ancyl)PI
None	UGT8	Q16880	7368	2-hydroxyacylsphingosine 1-beta-galactosyltransferase	Glycolipids,GalCer	GalT	Cer	Gal(b1-?)Cer	None	Endoplasmic Reticulum,Cell Membrane	{Gal(b1-?)}Cer
None	GANC	Q8TET4	2595	Neutral alpha-glucosidase C	Glycogen_Breakdown	Glucosidase	no reaction		None	Unknown	no reaction
None	GAA	P10253	2548	Lysosomal alpha-glucosidase	Glycogen_Breakdown	Glucosidase	no reaction		None	Lysosome,Cell Membrane	no reaction
None	HPSE2	Q8WWQ2	60495	Inactive heparanase-2	Glycan_Degradation	Glucuronidase	no reaction		None	Extracellular,Cell Membrane	no reaction
None	UGT1A1	P22309	54658	UDP-glucuronosyltransferase 1A1	Glucuronidation	Metabolic_GlcAT	R	GlcA(??-?)R	None	Endoplasmic Reticulum,Cytosol,Cell Membrane	{GlcA(??-?)}R
None	UGT1A10	Q9HAW8	54575	UDP-glucuronosyltransferase 1A10	Glucuronidation	Metabolic_GlcAT	R	GlcA(??-?)R	None	Endoplasmic Reticulum	{GlcA(??-?)}R
None	UGT1A3	P35503	54659	UDP-glucuronosyltransferase 1A3	Glucuronidation	Metabolic_GlcAT	R	GlcA(??-?)R	None	Endoplasmic Reticulum	{GlcA(??-?)}R
None	UGT1A4	P22310	54657	UDP-glucuronosyltransferase 1A4	Glucuronidation	Metabolic_GlcAT	R	GlcA(??-?)R	None	Endoplasmic Reticulum	{GlcA(??-?)}R
None	UGT1A5	P35504	54579	UDP-glucuronosyltransferase 1A5	Glucuronidation	Metabolic_GlcAT	R	GlcA(??-?)R	None	Endoplasmic Reticulum	{GlcA(??-?)}R
None	UGT1A6	P19224	54578	UDP-glucuronosyltransferase 1-6	Glucuronidation	Metabolic_GlcAT	R	GlcA(??-?)R	None	Endoplasmic Reticulum	{GlcA(??-?)}R
None	UGT1A7	Q9HAW7	54577	UDP-glucuronosyltransferase 1A7	Glucuronidation	Metabolic_GlcAT	R	GlcA(??-?)R	None	Endoplasmic Reticulum	{GlcA(??-?)}R
None	UGT1A8	Q9HAW9	54576	UDP-glucuronosyltransferase 1A8	Glucuronidation	Metabolic_GlcAT	R	GlcA(??-?)R	None	Endoplasmic Reticulum	{GlcA(??-?)}R
None	UGT1A9	O60656	54600	UDP-glucuronosyltransferase 1A9	Glucuronidation	Metabolic_GlcAT	R	GlcA(??-?)R	None	Endoplasmic Reticulum	{GlcA(??-?)}R
None	UGT2A1	P0DTE4	10941	UDP-glucuronosyltransferase 2A1	Glucuronidation	Metabolic_GlcAT	R	GlcA(??-?)R	None	Endoplasmic Reticulum	{GlcA(??-?)}R
None	UGT2B10	P36537	7365	UDP-glucuronosyltransferase 2B10	Glucuronidation	Metabolic_GlcAT	R	GlcA(??-?)R	None	Endoplasmic Reticulum	{GlcA(??-?)}R
None	UGT2B17	O75795	7367	UDP-glucuronosyltransferase 2B17	Glucuronidation	Metabolic_GlcAT	R	GlcA(??-?)R	None	Endoplasmic Reticulum	{GlcA(??-?)}R
None	UGT2B28	Q9BY64	54490	UDP-glucuronosyltransferase 2B28	Glucuronidation	Metabolic_GlcAT	R	GlcA(??-?)R	None	Endoplasmic Reticulum,Cytosol,Nucleus	{GlcA(??-?)}R
None	UGT2B4	P06133	7363	UDP-glucuronosyltransferase 2B4	Glucuronidation	Metabolic_GlcAT	R	GlcA(??-?)R	None	Endoplasmic Reticulum	{GlcA(??-?)}R
None	UGT2A2	P0DTE5	574537	UDP-glucuronosyltransferase 2A2	Glucuronidation	Metabolic_GlcAT	R	GlcA(??-?)R	None	Endoplasmic Reticulum	{GlcA(??-?)}R
None	UGT2A3	Q6UWM9	79799	UDP-glucuronosyltransferase 2A3	Glucuronidation	Metabolic_GlcAT	R	GlcA(??-?)R	None	Cell Membrane	{GlcA(??-?)}R
None	UGT2B11	O75310	10720	UDP-glucuronosyltransferase 2B11	Glucuronidation	Metabolic_GlcAT	R	GlcA(??-?)R	None	Endoplasmic Reticulum	{GlcA(??-?)}R
None	UGT2B15	P54855	7366	UDP-glucuronosyltransferase 2B15	Glucuronidation	Metabolic_GlcAT	R	GlcA(??-?)R	None	Endoplasmic Reticulum	{GlcA(??-?)}R
None	UGT2B7	P16662	7364	UDP-glucuronosyltransferase 2B7	Glucuronidation	Metabolic_GlcAT	R	GlcA(??-?)R	None	Endoplasmic Reticulum	{GlcA(??-?)}R
None	UGT3A1	Q6NUS8	133688	UDP-glucuronosyltransferase 3A1	Glucuronidation	Metabolic_GlcAT	R	GlcA(??-?)R	None	Cell Membrane	{GlcA(??-?)}R
None	UGT3A2	Q3SY77	167127	UDP-glucuronosyltransferase 3A2	Glucuronidation	Metabolic_GlcAT	R	GlcA(??-?)R	None	Cell Membrane	{GlcA(??-?)}R
None	B3GALNT1	O75752	8706	UDP-GalNAc:beta-1,3-N-acetylgalactosaminyltransferase 1	Globo	GalNAcT, β2GalNAcT	Gal(a1-4)Gal(b1-4)Glc(b1-?)Cer	GalNAc(b1-3)Gal(a1-4)Gal(b1-4)Glc(b1-?)Cer	None	Golgi,Extracellular	{GalNAc(b1-3)}Gal(a1-4)Gal(b1-4)Glc(b1-?)Cer
None	B3GNT5	Q9BYG0	84002	Lactosylceramide 1,3-N-acetyl-beta-D-glucosaminyltransferase	GlcCer,Lacto,Neolacto	GlcNAcT, β3GlcNAcT	Gal(b1-4)Glc(b1-?)Cer	GlcNAc(b1-3)Gal(b1-4)Glc(b1-?)Cer	None	Golgi	{GlcNAc(b1-3)}Gal(b1-4)Glc(b1-?)Cer
None	B4GALNT1	Q00973	2583	Beta-1,4 N-acetylgalactosaminyltransferase 1	GlcCer,Ganglioside	GalNAcT,β4GalNAcT	Gal(b1-4)Glc(b1-?)Cer|Neu5Ac(a2-3)Gal(b1-4)Glc(b1-?)Cer|...Neu5Ac(a2-3)Gal(b1-4)Glc(b1-?)Cer	GalNAc(b1-4)Gal(b1-4)Glc(b1-?)Cer|Neu5Ac(a2-3)[GalNAc(b1-4)]Gal(b1-4)Glc(b1-?)Cer|...Neu5Ac(a2-3)[GalNAc(b1-4)]Gal(b1-4)Glc(b1-?)Cer	nNeuAc(a2-?)<=3	Golgi,Cell Membrane	{GalNAc(b1-4)}Gal(b1-4)Glc(b1-?)Cer|Neu5Ac(a2-3){[GalNAc(b1-4)]}Gal(b1-4)Glc(b1-?)Cer|...Neu5Ac(a2-3){[GalNAc(b1-4)]}Gal(b1-4)Glc(b1-?)Cer
None	B4GALT6	Q9UBX8	9331	Beta-1,4-galactosyltransferase 6	GlcCer, Lacto,Neolacto,Ganglioside,Globo	GalT,β4GalT	Glc(b1-?)Cer	Gal(b1-4)Glc(b1-?)Cer	None	Golgi	{Gal(b1-4)}Glc(b1-?)Cer
None	UGCG	Q16739	7357	Ceramide glucosyltransferase	GlcCer	GlcT	Cer	Glc(b1-?)Cer	None	Golgi	{Glc(b1-?)}Cer
None	GAL3ST1	Q99999	9514	Galactosylceramide sulfotransferase	GalCer,GlcCer,Terminal_Gal_Sulfation	Sulfotransferase,Gal3ST	Gal(b1-?)Cer|Gal(b1-4)Glc(b1-?)Cer	Gal3S(b1-?)Cer|Gal3S(b1-4)Glc(b1-?)Cer	None	Golgi,Cell Membrane	Gal{3S}(b1-?)Cer|Gal{3S}(b1-4)Glc(b1-?)Cer
None	XYLT1	Q86Y38	64131	Xylosyltransferase 1	GAG,O-Xyl	XylT,Protein_XylT	Ser	Xyl(b1-?)Ser	None	Golgi,Extracellular,cisGolgi	{Xyl(b1-?)}Ser
None	XYLT2	Q9H1B5	64132	Xylosyltransferase 2	GAG,O-Xyl	XylT,Protein_XylT	Ser	Xyl(b1-?)Ser	None	Golgi,Extracellular	{Xyl(b1-?)}Ser
None	B4GALT7	Q9UBV7	11285	Beta-1,4-galactosyltransferase 7	GAG,O-Xyl	GalT,β4GalT	Xyl(b1-?)Ser	Gal(b1-4)Xyl(b1-?)Ser	None	Golgi	{Gal(b1-4)}Xyl(b1-?)Ser
None	FAM20B	O75063	9917	Glycosaminoglycan xylosylkinase	GAG,O-Xyl	Modifying_Enzyme,Kinase	Gal(b1-4)Xyl(b1-?)Ser	Gal(b1-4)Xyl2P(b1-?)Ser	None	Golgi,Nucleus	Gal(b1-4)Xyl{2P}(b1-?)Ser
None	B3GALT6	Q96L58	126792	Beta-1,3-galactosyltransferase 6	GAG,O-Xyl	GalT,β3GalT	Gal(b1-4)Xyl<2P>(b1-?)Ser	Gal(b1-3)Gal(b1-4)Xyl<2P>(b1-?)Ser	None	Golgi,medialGolgi	{Gal(b1-3)}Gal(b1-4)Xyl<2P>(b1-?)Ser
None	B3GAT3	O94766	26229	Galactosylgalactosylxylosylprotein 3-beta-glucuronosyltransferase 3	GAG,O-Xyl	GlcAT,β3GlcAT	Gal(b1-3)Gal(b1-4)Xyl<2P>(b1-?)	GlcA(b1-3)Gal(b1-3)Gal(b1-4)Xyl<2P>(b1-?)	Xyl	Golgi,cisGolgi network,Exosome	{GlcA(b1-3)}Gal(b1-3)Gal(b1-4)Xyl<2P>(b1-?)
None	PXYLP1	Q8TE99	92370	2-phosphoxylose phosphatase 1	GAG,O-Xyl	Phosphatase	...Gal(b1-4)Xyl2P(b1-?)Ser	...Gal(b1-4)Xyl(b1-?)Ser	None	Golgi, Membrane	...Gal(b1-4)Xyl{!2P}(b1-?)Ser
None	CHSY3	Q70JA7	337876	Chondroitin sulfate synthase 3	GAG_Polymerization,O-Xyl,CS&DS_Polymerization	GlcAT,β3GlcAT,GalNAcT,β4GalNAcT	GlcA(b1-3)GalNAc(b1-4)|GalNAc(b1-4)GlcA(b1-3)	GalNAc(b1-4)GlcA(b1-3)GalNAc(b1-4)|GlcA(b1-3)GalNAc(b1-4)GlcA(b1-3)	Xyl&!IdoA(a1-3)	Golgi	{GalNAc(b1-4)}GlcA(b1-3)GalNAc(b1-4)|{GlcA(b1-3)}GalNAc(b1-4)GlcA(b1-3)
None	CHSY1	Q86X52	22856	Chondroitin sulfate synthase 1	GAG_Polymerization,O-Xyl,CS&DS_Polymerization	GlcAT,β3GlcAT,GalNAcT,β4GalNAcT	GlcA(b1-3)GalNAc(b1-4)|GalNAc(b1-4)GlcA(b1-3)	GalNAc(b1-4)GlcA(b1-3)GalNAc(b1-4)|GlcA(b1-3)GalNAc(b1-4)GlcA(b1-3)	Xyl&!IdoA(a1-3)	Golgi,Extracellular	{GalNAc(b1-4)}GlcA(b1-3)GalNAc(b1-4)|{GlcA(b1-3)}GalNAc(b1-4)GlcA(b1-3)
None	CHPF	Q8IZ52	79586	Chondroitin sulfate synthase 2	GAG_Polymerization,O-Xyl,CS&DS_Polymerization	GlcAT,β3GlcAT,GalNAcT,β4GalNAcT	GlcA(b1-3)GalNAc(b1-4)|GalNAc(b1-4)GlcA(b1-3)	GalNAc(b1-4)GlcA(b1-3)GalNAc(b1-4)|GlcA(b1-3)GalNAc(b1-4)GlcA(b1-3)	Xyl&!IdoA(a1-3)	Golgi,Mitochondria,Cytosol,Golgi	{GalNAc(b1-4)}GlcA(b1-3)GalNAc(b1-4)|{GlcA(b1-3)}GalNAc(b1-4)GlcA(b1-3)
None	CSGALNACT2	Q8N6G5	55454	Chondroitin sulfate N-acetylgalactosaminyltransferase 2	GAG_Polymerization,O-Xyl,CS&DS_Polymerization	GalNAcT,β4GalNAcT	GlcA(b1-3)Gal(b1-3)Gal(b1-4)|GlcA(b1-3)GalNAc(b1-4)	GalNAc(b1-4)GlcA(b1-3)Gal(b1-3)Gal(b1-4)|GalNAc(b1-4)GlcA(b1-3)GalNAc(b1-4)	Xyl	Golgi	{GalNAc(b1-4)}GlcA(b1-3)Gal(b1-3)Gal(b1-4)|{GalNAc(b1-4)}GlcA(b1-3)GalNAc(b1-4)
None	CHPF2	Q9P2E5	54480	Chondroitin sulfate glucuronyltransferase	GAG_Polymerization,O-Xyl,CS&DS_Polymerization	GlcAT,β3GlcAT	GalNAc(b1-4)GlcA(b1-3)	GlcA(b1-3)GalNAc(b1-4)GlcA(b1-3)	Xyl&!IdoA(a1-3)	Golgi	{GlcA(b1-3)}GalNAc(b1-4)GlcA(b1-3)
None	CSGALNACT1	Q8TDX6	55790	Chondroitin sulfate N-acetylgalactosaminyltransferase 1	GAG_Polymerization,O-Xyl	GalNAcT,β4GalNAcT	GlcA(b1-3)Gal(b1-3)Gal(b1-4)	GalNAc(b1-4)GlcA(b1-3)Gal(b1-3)Gal(b1-4)	Xyl	Golgi	{GalNAc(b1-4)}GlcA(b1-3)Gal(b1-3)Gal(b1-4)
None	SULF1	Q8IWU6	23213	Extracellular sulfatase Sulf-1	Extracellular_Degradation	GlcN6S_Sulfatase	...IdoA<2S>(a1-4)GlcN,3,6S(a1-4)|...GlcA<2S>(b1-4)GlcN,3,6S(a1-4)	...IdoA<2S>(a1-4)GlcN,3S(a1-4)|...GlcA<2S>(b1-4)GlcN,3S(a1-4)	None	Extracellular,Endoplasmic Reticulum,Golgi,Cell Membrane	...IdoA<2S>(a1-4)GlcN,3{!,6}S(a1-4)|...GlcA<2S>(b1-4)GlcN,3{!,6}S(a1-4)
None	SULF2	Q8IWU5	55959	Extracellular sulfatase Sulf-2	Extracellular_Degradation	GlcN6S_Sulfatase	...IdoA<2S>(a1-4)GlcN,3,6S(a1-4)|...GlcA<2S>(b1-4)GlcN,3,6S(a1-4)	...IdoA<2S>(a1-4)GlcN,3S(a1-4)|...GlcA<2S>(b1-4)GlcN,3S(a1-4)	None	Extracellular,Endoplasmic Reticulum,Golgi,Cell Membrane	...IdoA<2S>(a1-4)GlcN,3{!,6}S(a1-4)|...GlcA<2S>(b1-4)GlcN,3{!,6}S(a1-4)
None	EOGT	Q5NDL2	285203	EGF domain-specific O-linked N-acetylglucosamine transferase	EOGT_Type	GlcNAcT	Ser/Thr[EGF]	GlcNAc(a1-?)Ser/Thr[EGF]	None	Endoplasmic Reticulum,Endoplasmic Reticulum Lumen,Cytosol	{GlcNAc(a1-?)}Ser/Thr[EGF]
None	B3GNT2	Q9NY97	10678	N-acetyllactosaminide beta-1,3-N-acetylglucosaminyltransferase 2	Elongation_and_Branching, Type_II_LacNAc,KS_Polymerization	GlcNAcT, β3GlcNAcT	Gal(b1-4)GlcNAc(b1-?)	GlcNAc(b1-3)Gal(b1-4)GlcNAc(b1-?)	None	Golgi	{GlcNAc(b1-3)}Gal(b1-4)GlcNAc(b1-?)
None	B3GNT7	Q8NFL0	93010	UDP-GlcNAc:betaGal beta-1,3-N-acetylglucosaminyltransferase 7	Elongation_and_Branching, Type_II_LacNAc,KS_Polymerization	GlcNAcT, β3GlcNAcT	Gal(b1-4)GlcNAc(b1-?)|Gal(b1-4)GlcNAc6S(b1-?)	GlcNAc(b1-3)Gal(b1-4)GlcNAc(b1-?)|GlcNAc(b1-3)Gal(b1-4)GlcNAc6S(b1-?)	None	Golgi	{GlcNAc(b1-3)}Gal(b1-4)GlcNAc(b1-?)|{GlcNAc(b1-3)}Gal(b1-4)GlcNAc6S(b1-?)
None	B3GNT4	Q9C0J1	79369	N-acetyllactosaminide beta-1,3-N-acetylglucosaminyltransferase 4	Elongation_and_Branching, Type_II_LacNAc	GlcNAcT, β3GlcNAcT	Gal(b1-4)GlcNAc(b1-?)	GlcNAc(b1-3)Gal(b1-4)GlcNAc(b1-?)	None	Golgi	{GlcNAc(b1-3)}Gal(b1-4)GlcNAc(b1-?)
None	B3GNT8	Q7Z7M8	374907	UDP-GlcNAc:betaGal beta-1,3-N-acetylglucosaminyltransferase 8	Elongation_and_Branching, Type_II_LacNAc	GlcNAcT, β3GlcNAcT	Gal(b1-4)GlcNAc(b1-?)	GlcNAc(b1-3)Gal(b1-4)GlcNAc(b1-?)	None	Golgi,Exosome	{GlcNAc(b1-3)}Gal(b1-4)GlcNAc(b1-?)
DPM1,DPM2,DPM3	DPM2	O94777	8818	Dolichol phosphate-mannose biosynthesis regulatory protein	Dolichol_Pathway,Nucleotide_Sugar_Synthesis, GPI_Linked	Enhancer	no reaction		None	Endoplasmic Reticulum	no reaction
DPM1,DPM2,DPM3	DPM1	O60762	8813	Dolichol-phosphate mannosyltransferase subunit 1	Dolichol_Pathway,Nucleotide_Sugar_Synthesis	ManT,Dol-P-P_ManT	Dol-P	Man(a1-?)Dol-P	None	Nucleus,Endoplasmic Reticulum	{Man(a1-?)}Dol-P
DPM1,DPM2,DPM3	DPM3	Q9P2X0	54344	Dolichol-phosphate mannosyltransferase subunit 3	Dolichol_Pathway,Nucleotide_Sugar_Synthesis	Enhancer	no reaction		None	Endoplasmic Reticulum	no reaction
None	ALG5	Q9Y673	29880	Dolichyl-phosphate beta-glucosyltransferase	Dolichol_Pathway,Nucleotide_Sugar_Synthesis	GlcT	Dol-P	Glc(a1-?)Dol-P	None	Endoplasmic Reticulum	{Glc(a1-?)}Dol-P
DAD1,DDOST,RPN1,RPN2,STT3A,STT3B	DAD1	P61803	1603	Dolichyl-diphosphooligosaccharide-protein glycosyltransferase subunit DAD1	Dolichol_Pathway	Regulator, Enhancer	no reaction		None	Endoplasmic Reticulum	no reaction
DAD1,DDOST,RPN1,RPN2,STT3A,STT3B	DDOST	P39656	1650	Dolichyl-diphosphooligosaccharide-protein glycosyltransferase 48 kDa subunit	Dolichol_Pathway	Regulator, Enhancer	no reaction		None	Endoplasmic Reticulum,Cell Membrane	no reaction
DAD1,DDOST,RPN1,RPN2,STT3A,STT3B	RPN1	P04843	6184	Dolichyl-diphosphooligosaccharide-protein glycosyltransferase subunit 1	Dolichol_Pathway	Regulator, Enhancer	no reaction		None	Endoplasmic Reticulum,Cytosol	no reaction
DAD1,DDOST,RPN1,RPN2,STT3A,STT3B	RPN2	P04844	6185	Dolichyl-diphosphooligosaccharide-protein glycosyltransferase subunit 2	Dolichol_Pathway	Regulator, Enhancer	no reaction		None	Endoplasmic Reticulum	no reaction
DAD1,DDOST,RPN1,RPN2,STT3A	STT3A	P46977	3703	Dolichyl-diphosphooligosaccharide-protein glycosyltransferase subunit STT3A	Dolichol_Pathway	Oligosaccharyltransferase	Glc(a1-2)Glc(a1-3)Man(a1-2)Man(a1-2)Man(a1-3)[Man(a1-2)Man(a1-6)[Man(a1-2)Man(a1-3)]Man(a1-6)]Man(b1-4)GlcNAc(b1-4)GlcNAc(a1-?)Dol-P-P	Glc(a1-2)Glc(a1-3)Man(a1-2)Man(a1-2)Man(a1-3)[Man(a1-2)Man(a1-6)[Man(a1-2)Man(a1-3)]Man(a1-6)]Man(b1-4)GlcNAc(b1-4)GlcNAc(b1-?)Asn	None	Endoplasmic Reticulum	Glc(a1-2)Glc(a1-3)Man(a1-2)Man(a1-2)Man(a1-3)[Man(a1-2)Man(a1-6)[Man(a1-2)Man(a1-3)]Man(a1-6)]Man(b1-4)GlcNAc(b1-4){GlcNAc(a1-?)Dol-P-P->GlcNAc(b1-?)Asn}
DAD1,DDOST,RPN1,RPN2,STT3A,STT3B	STT3B	Q8TCJ2	201595	Dolichyl-diphosphooligosaccharide-protein glycosyltransferase subunit STT3B	Dolichol_Pathway	Oligosaccharyltransferase	Glc(a1-2)Glc(a1-3)Man(a1-2)Man(a1-2)Man(a1-3)[Man(a1-2)Man(a1-6)[Man(a1-2)Man(a1-3)]Man(a1-6)]Man(b1-4)GlcNAc(b1-4)GlcNAc(a1-?)Dol-P-P	Glc(a1-2)Glc(a1-3)Man(a1-2)Man(a1-2)Man(a1-3)[Man(a1-2)Man(a1-6)[Man(a1-2)Man(a1-3)]Man(a1-6)]Man(b1-4)GlcNAc(b1-4)GlcNAc(b1-?)Asn	None	Endoplasmic Reticulum	Glc(a1-2)Glc(a1-3)Man(a1-2)Man(a1-2)Man(a1-3)[Man(a1-2)Man(a1-6)[Man(a1-2)Man(a1-3)]Man(a1-6)]Man(b1-4)GlcNAc(b1-4){GlcNAc(a1-?)Dol-P-P->GlcNAc(b1-?)Asn}
None	ALG3	Q92685	10195	Dol-P-Man:Man(5)GlcNAc(2)-PP-Dol alpha-1,3-mannosyltransferase	Dolichol_Pathway	ManT,α3ManT	Man(a1-6)[Man(a1-2)Man(a1-2)Man(a1-3)]Man(b1-4)GlcNAc(b1-4)GlcNAc(a1-?)Dol-P-P	Man(a1-3)Man(a1-6)[Man(a1-2)Man(a1-2)Man(a1-3)]Man(b1-4)GlcNAc(b1-4)GlcNAc(a1-?)Dol-P-P	None	Endoplasmic Reticulum	{Man(a1-3)}Man(a1-6)[Man(a1-2)Man(a1-2)Man(a1-3)]Man(b1-4)GlcNAc(b1-4)GlcNAc(a1-?)Dol-P-P
None	ALG9	Q9H6U8	79796	Alpha-1,2-mannosyltransferase ALG9	Dolichol_Pathway	ManT,α2ManT	Man(a1-3)Man(a1-6)[Man(a1-2)Man(a1-2)Man(a1-3)]Man(b1-4)GlcNAc(b1-4)GlcNAc(a1-?)Dol-P-P|Man(a1-2)Man(a1-3)[Man(1-6)]Man(a1-6)[Man(a1-2)Man(a1-2)Man(a1-3)]Man(b1-4)GlcNAc(b1-4)GlcNAc(a1-?)Dol-P-P	Man(a1-2)Man(a1-3)Man(a1-6)[Man(a1-2)Man(a1-2)Man(a1-3)]Man(b1-4)GlcNAc(b1-4)GlcNAc(a1-?)Dol-P-P|Man(a1-2)Man(a1-3)[Man(1-3)Man(1-6)]Man(a1-6)[Man(a1-2)Man(a1-2)Man(a1-3)]Man(b1-4)GlcNAc(b1-4)GlcNAc(a1-?)Dol-P-P	None	Endoplasmic Reticulum	{Man(a1-2)}Man(a1-3)Man(a1-6)[Man(a1-2)Man(a1-2)Man(a1-3)]Man(b1-4)GlcNAc(b1-4)GlcNAc(a1-?)Dol-P-P|Man(a1-2)Man(a1-3)[{Man(1-3)}Man(1-6)]Man(a1-6)[Man(a1-2)Man(a1-2)Man(a1-3)]Man(b1-4)GlcNAc(b1-4)GlcNAc(a1-?)Dol-P-P
None	ALG12	Q9BV10	79087	Dol-P-Man:Man(7)GlcNAc(2)-PP-Dol alpha-1,6-mannosyltransferase	Dolichol_Pathway	ManT,α6ManT	Man(a1-2)Man(a1-3)Man(a1-6)[Man(a1-2)Man(a1-2)Man(a1-3)]Man(b1-4)GlcNAc(b1-4)GlcNAc(a1-?)Dol-P-P	Man(a1-2)Man(a1-3)[Man(a1-6)]Man(a1-6)[Man(a1-2)Man(a1-2)Man(a1-3)]Man(b1-4)GlcNAc(b1-4)GlcNAc(a1-?)Dol-P-P	None	Endoplasmic Reticulum,Endoplasmic Reticulum Lumen	Man(a1-2)Man(a1-3){[Man(a1-6)]}Man(a1-6)[Man(a1-2)Man(a1-2)Man(a1-3)]Man(b1-4)GlcNAc(b1-4)GlcNAc(a1-?)Dol-P-P
None	ALG6	Q9Y672	29929	Dolichyl pyrophosphate Man9GlcNAc2 alpha-1,3-glucosyltransferase	Dolichol_Pathway	GlcT	Man(a1-2)Man(a1-6)[Man(a1-2)Man(a1-3)]Man(a1-6)[Man(a1-2)Man(a1-2)Man(a1-3)]Man(b1-4)GlcNAc(b1-4)GlcNAc(a1-?)Dol-P-P	Man(a1-2)Man(a1-6)[Man(a1-2)Man(a1-3)]Man(a1-6)[Glc(a1-3)Man(a1-2)Man(a1-2)Man(a1-3)]Man(b1-4)GlcNAc(b1-4)GlcNAc(a1-?)Dol-P-P	None	Endoplasmic Reticulum	Man(a1-2)Man(a1-6)[Man(a1-2)Man(a1-3)]Man(a1-6)[{Glc(a1-3)}Man(a1-2)Man(a1-2)Man(a1-3)]Man(b1-4)GlcNAc(b1-4)GlcNAc(a1-?)Dol-P-P
None	ALG8	Q9BVK2	79053	Probable dolichyl pyrophosphate Glc1Man9GlcNAc2 alpha-1,3-glucosyltransferase	Dolichol_Pathway	GlcT	Man(a1-2)Man(a1-6)[Man(a1-2)Man(a1-3)]Man(a1-6)[Glc(a1-3)Man(a1-2)Man(a1-2)Man(a1-3)]Man(b1-4)GlcNAc(b1-4)GlcNAc(a1-?)Dol-P-P	Man(a1-2)Man(a1-6)[Man(a1-2)Man(a1-3)]Man(a1-6)[Glc(a1-2)Glc(a1-3)Man(a1-2)Man(a1-2)Man(a1-3)]Man(b1-4)GlcNAc(b1-4)GlcNAc(a1-?)Dol-P-P	None	Endoplasmic Reticulum	Man(a1-2)Man(a1-6)[Man(a1-2)Man(a1-3)]Man(a1-6)[{Glc(a1-2)}Glc(a1-3)Man(a1-2)Man(a1-2)Man(a1-3)]Man(b1-4)GlcNAc(b1-4)GlcNAc(a1-?)Dol-P-P
None	ALG10	Q5BKT4	84920	Dol-P-Glc:Glc(2)Man(9)GlcNAc(2)-PP-Dol alpha-1,2-glucosyltransferase	Dolichol_Pathway	GlcT	Man(a1-2)Man(a1-6)[Man(a1-2)Man(a1-3)]Man(a1-6)[Glc(a1-3)Glc(a1-3)Man(a1-2)Man(a1-2)Man(a1-3)]Man(b1-4)GlcNAc(b1-4)GlcNAc(a1-?)Dol-P-P	Man(a1-2)Man(a1-6)[Man(a1-2)Man(a1-3)]Man(a1-6)[Glc(a1-2)Glc(a1-3)Glc(a1-3)Man(a1-2)Man(a1-2)Man(a1-3)]Man(b1-4)GlcNAc(b1-4)GlcNAc(a1-?)Dol-P-P	None	Endoplasmic Reticulum	Man(a1-2)Man(a1-6)[Man(a1-2)Man(a1-3)]Man(a1-6)[{Glc(a1-2)}Glc(a1-3)Glc(a1-3)Man(a1-2)Man(a1-2)Man(a1-3)]Man(b1-4)GlcNAc(b1-4)GlcNAc(a1-?)Dol-P-P
None	ALG10B	Q5I7T1	144245	Putative Dol-P-Glc:Glc(2)Man(9)GlcNAc(2)-PP-Dol alpha-1,2-glucosyltransferase	Dolichol_Pathway	GlcT	Man(a1-2)Man(a1-6)[Man(a1-2)Man(a1-3)]Man(a1-6)[Glc(a1-3)Glc(a1-3)Man(a1-2)Man(a1-2)Man(a1-3)]Man(b1-4)GlcNAc(b1-4)GlcNAc(a1-?)Dol-P-P	Man(a1-2)Man(a1-6)[Man(a1-2)Man(a1-3)]Man(a1-6)[Glc(a1-2)Glc(a1-3)Glc(a1-3)Man(a1-2)Man(a1-2)Man(a1-3)]Man(b1-4)GlcNAc(b1-4)GlcNAc(a1-?)Dol-P-P	None	Endoplasmic Reticulum,Cell Membrane	Man(a1-2)Man(a1-6)[Man(a1-2)Man(a1-3)]Man(a1-6)[{Glc(a1-2)}Glc(a1-3)Glc(a1-3)Man(a1-2)Man(a1-2)Man(a1-3)]Man(b1-4)GlcNAc(b1-4)GlcNAc(a1-?)Dol-P-P
None	DPAGT1	Q9H3H5	1798	UDP-N-acetylglucosamine-dolichyl-phosphate N-acetylglucosaminephosphotransferase	Dolichol_Pathway	GlcNAcT	Dol-P	GlcNAc(a1-?)Dol-P-P	None	Endoplasmic Reticulum	{Dol-P->GlcNAc(a1-?)Dol-P-P}
ALG13, ALG14	ALG13	Q9NP73	79868	Putative bifunctional UDP-N-acetylglucosamine transferase and deubiquitinase ALG13	Dolichol_Pathway	GlcNAcT	GlcNAc(a1-?)Dol-P-P	GlcNAc(b1-4)GlcNAc(a1-?)Dol-P-P	None	Endoplasmic Reticulum	{GlcNAc(b1-4)}GlcNAc(a1-?)Dol-P-P
ALG13, ALG14	ALG14	Q96F25	199857	UDP-N-acetylglucosamine transferase subunit ALG14 homolog	Dolichol_Pathway	GlcNAcT	GlcNAc(a1-?)Dol-P-P	GlcNAc(b1-4)GlcNAc(a1-?)Dol-P-P	None	Endoplasmic Reticulum,Nucleus	{GlcNAc(b1-4)}GlcNAc(a1-?)Dol-P-P
None	ALG1	Q9BT22	56052	Chitobiosyldiphosphodolichol beta-mannosyltransferase	Dolichol_Pathway	ManT,α4ManT	GlcNAc(b1-4)GlcNAc(a1-?)Dol-P-P	Man(b1-4)GlcNAc(b1-4)GlcNAc(a1-?)Dol-P-P	None	Endoplasmic Reticulum	{Man(b1-4)}GlcNAc(b1-4)GlcNAc(a1-?)Dol-P-P
None	ALG2	O75340	85365	Programmed cell death protein 6	Dolichol_Pathway	ManT,α3ManT	Man(b1-4)GlcNAc(b1-4)GlcNAc(a1-?)Dol-P-P|Man(a1-3)Man(b1-4)GlcNAc(b1-4)GlcNAc(a1-?)Dol-P-P	Man(a1-3)Man(b1-4)GlcNAc(b1-4)GlcNAc(a1-?)Dol-P-P|Man(a1-3)[Man(a1-6)]Man(b1-4)GlcNAc(b1-4)GlcNAc(a1-?)Dol-P-P	None	Vesicle,Nucleus,Nucleus,Cytosol,Endosome,Endoplasmic Reticulum,Exosome	{Man(a1-3)}Man(b1-4)GlcNAc(b1-4)GlcNAc(a1-?)Dol-P-P|Man(a1-3){[Man(a1-6)]}Man(b1-4)GlcNAc(b1-4)GlcNAc(a1-?)Dol-P-P
None	ALG11	Q2TAA5	440138	GDP-Man:Man(3)GlcNAc(2)-PP-Dol alpha-1,2-mannosyltransferase	Dolichol_Pathway	ManT,α2ManT	Man(a1-6)[Man(a1-3)]Man(b1-4)GlcNAc(b1-4)GlcNAc(a1-?)Dol-P-P|Man(a1-6)[Man(a1-2)Man(a1-3)]Man(b1-4)GlcNAc(b1-4)GlcNAc(a1-?)Dol-P-P	Man(a1-6)[Man(a1-2)Man(a1-3)]Man(b1-4)GlcNAc(b1-4)GlcNAc(a1-?)Dol-P-P|Man(a1-6)[Man(a1-2)Man(a1-2)Man(a1-3)]Man(b1-4)GlcNAc(b1-4)GlcNAc(a1-?)Dol-P-P	None	Endoplasmic Reticulum	Man(a1-6)[{Man(a1-2)}Man(a1-3)]Man(b1-4)GlcNAc(b1-4)GlcNAc(a1-?)Dol-P-P|Man(a1-6)[{Man(a1-2)}Man(a1-2)Man(a1-3)]Man(b1-4)GlcNAc(b1-4)GlcNAc(a1-?)Dol-P-P
None	ALG1L	Q6GMV1	200810	Putative glycosyltransferase ALG1-like	Dolichol_Pathway	Putative or Inactive	no reaction		None	Endoplasmic Reticulum	no reaction
None	ALG1L2	C9J202	644974	Putative glycosyltransferase ALG1L2	Dolichol_Pathway	Putative or Inactive	no reaction		None	Endoplasmic Reticulum	no reaction
None	CHST3	Q7LGC8	9469	Carbohydrate sulfotransferase 3	CS&DS_Sulfation,KS_Sulfation,Type_II_LacNAc	Modifying_Enzyme,Sulfotransferase,GalNAc6ST	...GlcA(b1-3)GalNAc(b1-4)GlcA|Neu5Ac(a2-3)Gal(b1-4)GlcNAc(b1-3)|...Gal(b1-4)GlcNAc6S(b1-3)	...GlcA(b1-3)GalNAc6S(b1-4)GlcA|Neu5Ac(a2-3)Gal6S(b1-4)GlcNAc(b1-3)|...Gal6S(b1-4)GlcNAc6S(b1-3)	None	Golgi,transGolgi network	...GlcA(b1-3)GalNAc{6S}(b1-4)GlcA|Neu5Ac(a2-3)Gal{6S}(b1-4)GlcNAc(b1-3)|...Gal{6S}(b1-4)GlcNAc6S(b1-3)
None	CHST7	Q9NS84	56548	Carbohydrate sulfotransferase 7	CS&DS_Sulfation	Modifying_Enzyme,Sulfotransferase,GalNAc6ST	...GlcA(b1-3)GalNAc(b1-4)	...GlcA(b1-3)GalNAc6S(b1-4)	None	Golgi,transGolgi network	...GlcA(b1-3)GalNAc{6S}(b1-4)
None	CHST11	Q9NPF2	50515	Carbohydrate sulfotransferase 11	CS&DS_Sulfation	Modifying_Enzyme,Sulfotransferase,CS4ST	...GlcA(b1-3)GalNAc(b1-4)|GalNAc(b1-4)GlcA(b1-3)	...GlcA(b1-3)GalNAc4S(b1-4)|GalNAc4S(b1-4)GlcA(b1-3)	None	Golgi	...GlcA(b1-3)GalNAc{4S}(b1-4)|GalNAc{4S}(b1-4)GlcA(b1-3)
None	CHST12	Q9NRB3	55501	Carbohydrate sulfotransferase 12	CS&DS_Sulfation	Modifying_Enzyme,Sulfotransferase,CS4ST	...GlcA(b1-3)GalNAc(b1-4)|...IdoA(b1-3)GalNAc(b1-4)	...GlcA(b1-3)GalNAc4S(b1-4)|...IdoA(b1-3)GalNAc4S(b1-4)	None	Golgi	...GlcA(b1-3)GalNAc{4S}(b1-4)|...IdoA(b1-3)GalNAc{4S}(b1-4)
None	CHST13	Q8NET6	166012	Carbohydrate sulfotransferase 13	CS&DS_Sulfation	Modifying_Enzyme,Sulfotransferase,CS4ST	...GlcA(b1-3)GalNAc(b1-4)|GalNAc(b1-4)GlcA(b1-3)	...GlcA(b1-3)GalNAc4S(b1-4)|GalNAc4S(b1-4)GlcA(b1-3)	None	Golgi	...GlcA(b1-3)GalNAc{4S}(b1-4)|GalNAc{4S}(b1-4)GlcA(b1-3)
None	CHST14	Q8NCH0	113189	Carbohydrate sulfotransferase 14	CS&DS_Sulfation	Modifying_Enzyme,Sulfotransferase,GalNAc4ST	...IdoA(a1-3)GalNAc(b1-4)|...IdoA2S(a1-3)GalNAc(b1-4)	...IdoA(a1-3)GalNAc4S(b1-4)|...IdoA2S(a1-3)GalNAc4S(b1-4)	None	Golgi,Exosome	...IdoA(a1-3)GalNAc{4S}(b1-4)|...IdoA2S(a1-3)GalNAc{4S}(b1-4)
None	CHST15	Q7LFX5	51363	Carbohydrate sulfotransferase 15	CS&DS_Sulfation	Modifying_Enzyme,Sulfotransferase,GalNAc4ST	...GlcA(b1-3)GalNAc6S(b1-4)|...IdoA(a1-3)GalNAc6S(b1-4)	...GlcA(b1-3)GalNAc4,6S(b1-4)|...IdoA(a1-3)GalNAc4,6S(b1-4)	None	Golgi	...GlcA(b1-3)GalNAc{4,}6S(b1-4)|...IdoA(a1-3)GalNAc{4,}6S(b1-4)
None	UST	Q9Y2C2	10090	Uronyl 2-sulfotransferase	CS&DS_Sulfation	Modifying_Enzyme,Sulfotransferase,GlcA_IdoA2ST	GlcA(b1-3)GalNAc|IdoA(a1-3)GalNAc	GlcA2S(b1-3)GalNAc|IdoA2S(a1-3)GalNAc	None	Golgi	GlcA{2S}(b1-3)GalNAc|IdoA{2S}(a1-3)GalNAc
None	DSEL	Q8IZU8	92126	Dermatan-sulfate epimerase-like protein	CS&DS_Polymerization	Epimerase	...GlcA(b1-3)GalNAc(b1-4)	...IdoA(a1-3)GalNAc(b1-4)	None	Golgi	...{GlcA(b1-3)->IdoA(a1-3)}GalNAc(b1-4)
None	DSE	Q9UL01	29940	Dermatan-sulfate epimerase	CS&DS_Polymerization	Epimerase	...GlcA(b1-3)GalNAc(b1-4)	...IdoA(a1-3)GalNAc(b1-4)	None	Golgi,Endoplasmic Reticulum,Cytosol	...{GlcA(b1-3)->IdoA(a1-3)}GalNAc(b1-4)
None	GALNS	P34059	2588	N-acetylgalactosamine-6-sulfatase	CS_Lysosome_Degradation,DS_Lysosome_Degradation,KS_Lysosome_Degradation	Sulfatase,GalNAc6S_Sulfatase,Gal6S_Sulfatase	...GalNAc6S(b1-4)|...Gal6S(b1-4)	...GalNAc(b1-4)|...Gal(b1-4)	None	Extracellular,Lysosome,Exosome	...GalNAc{!6S}(b1-4)|...Gal{!6S}(b1-4)
None	ARSB	P15848	411	Arylsulfatase B	CS_Lysosome_Degradation,DS_Lysosome_Degradation	Sulfatase	GalNAc4S(b1-4)	GalNAc(b1-4)	None	Extracellular,Mitochondria,Lysosome,Endoplasmic Reticulum Lumen,Golgi,Cell Membrane,Lysosome,Exosome	GalNAc{!4S}(b1-4)
None	PLOD1	Q02809	5351	Procollagen-lysine,2-oxoglutarate 5-dioxygenase 1	Collagen_Glycosylation	Dioxygenase	Lys[COL]	5-hydroxy-L-lysyl[COL]	None	Endoplasmic Reticulum,Exosome	{Lys->5-hydroxy-L-lysyl}[COL]
None	PLOD2	O00469	5352	Procollagen-lysine,2-oxoglutarate 5-dioxygenase 2	Collagen_Glycosylation	Dioxygenase	Lys[COL]	5-hydroxy-L-lysyl[COL]	None	Endoplasmic Reticulum,Exosome	{Lys->5-hydroxy-L-lysyl}[COL]
None	PLOD3	O60568	8985	Multifunctional procollagen lysine hydroxylase and glycosyltransferase LH3	Collagen_Glycosylation	GalT	Lys[COL]|Gal(b1-?)5-hydroxy-L-lysyl[COL]	5-hydroxy-L-lysyl[COL]|Glc(a1-2)Gal(b1-?)5-hydroxy-L-lysyl[COL]	None	Extracellular,Endoplasmic Reticulum,Golgi,transGolgi network	{Lys->5-hydroxy-L-lysyl}[COL]|{Glc(a1-2)}Gal(b1-?)5-hydroxy-L-lysyl[COL]
None	COLGALT1	Q8NBJ5	79709	Procollagen galactosyltransferase 1	Collagen_Glycosylation	GalT	5-hydroxy-L-lysyl[COL]	Gal(b1-?)5-hydroxy-L-lysyl[COL]	None	Endoplasmic Reticulum,Endoplasmic Reticulum Lumen	{Gal(b1-?)}5-hydroxy-L-lysyl[COL]
None	COLGALT2	Q8IYK4	23127	Procollagen galactosyltransferase 2	Collagen_Glycosylation	GalT	5-hydroxy-L-lysyl[COL]	Gal(b1-?)5-hydroxy-L-lysyl[COL]	None	Endoplasmic Reticulum,Endoplasmic Reticulum Lumen	{Gal(b1-?)}5-hydroxy-L-lysyl[COL]
None	PGGHG	Q32M88	80162	Protein-glucosylhydrolysine glucosidase	Collagen_Degradation	Glucosidase	Glc(a1-2)Gal(b1-?)5-hydroxy-L-lysyl[COL]	Gal(b1-?)5-hydroxy-L-lysyl[COL]	None	Cytosol	{!Glc(a1-2)}Gal(b1-?)5-hydroxy-L-lysyl[COL]
None	B4GALNT2	Q8NHY0	124872	Beta-1,4 N-acetylgalactosaminyltransferase 2	Capping,SdaAntigen	GalNAcT,β4GalNAcT	Neu5Ac(a2-3)Gal(b1-4)GlcNAc|Neu5Ac(a2-3)Gal(b1-3)GlcNAc	Neu5Ac(a2-3)[GalNAc(b1-4)]Gal(b1-4)GlcNAc|Neu5Ac(a2-3)[GalNAc(b1-4)]Gal(b1-3)GlcNAc	None	Golgi	Neu5Ac(a2-3){[GalNAc(b1-4)]}Gal(b1-4)GlcNAc|Neu5Ac(a2-3){[GalNAc(b1-4)]}Gal(b1-3)GlcNAc
None	B4GALNT3	Q6L9W6	283358	Beta-1,4-N-acetylgalactosaminyltransferase 3	Capping,LacDiNAc	GalNAcT, β4GalNAcT	GlcNAc(b1-?)	GalNAc(b1-4)GlcNAc(b1-?)	None	Golgi	{GalNAc(b1-4)}GlcNAc(b1-?)
None	B4GALNT4	Q76KP1	338707	N-acetyl-beta-glucosaminyl-glycoprotein 4-beta-N-acetylgalactosaminyltransferase 1	Capping,LacDiNAc	GalNAcT, β4GalNAcT	GlcNAc(b1-?)	GalNAc(b1-4)GlcNAc(b1-?)	None	Golgi	{GalNAc(b1-4)}GlcNAc(b1-?)
None	CHST8	Q9H2A9	64377	Carbohydrate sulfotransferase 8	Capping,LacDiNAc	Modifying_Enzyme,Sulfotransferase,GalNAc4ST	GalNAc(b1-4)GlcNAc(b1-?)	GalNAc4S(b1-4)GlcNAc(b1-?)	GalNAc(a1-?)|GlcNAc(b1-4)GlcNAc	Golgi	GalNAc{4S}(b1-4)GlcNAc(b1-?)
None	CHST9	Q7L1S5	83539	Carbohydrate sulfotransferase 9	Capping,LacDiNAc	Modifying_Enzyme,Sulfotransferase,GalNAc4ST	GalNAc(b1-4)GlcNAc(b1-?)	GalNAc4S(b1-4)GlcNAc(b1-?)	GalNAc(a1-?)|GlcNAc(b1-4)GlcNAc	Golgi,Extracellular	GalNAc{4S}(b1-4)GlcNAc(b1-?)
None	CHST10	O43529	9486	Carbohydrate sulfotransferase 10	Capping,HNK-1	Modifying_Enzyme,Sulfotransferase,GlcA3ST	GlcA(b1-3)Gal(b1-4)GlcNAc(b1-?)	GlcA3S(b1-3)Gal(b1-4)GlcNAc(b1-?)	None	Golgi	GlcA{3S}(b1-3)Gal(b1-4)GlcNAc(b1-?)
None	FUT3	P21217	2525	3-galactosyl-N-acetylglucosaminide 4-alpha-L-fucosyltransferase FUT3	Capping,Fucosylation	FucosylT,α3FucosylT,α4FucosylT	...Gal(b1-4)GlcNAc(b1-?)|...Gal(b1-3)GlcNAc(b1-?)|Gal(b1-4)GlcNAc(b1-?)|Gal(b1-3)GlcNAc(b1-?)	...Gal(b1-4)[Fuc(a1-3)]GlcNAc(b1-?)|...Gal(b1-3)[Fuc(a1-4)]GlcNAc(b1-?)|Gal(b1-4)[Fuc(a1-3)]GlcNAc(b1-?)|Gal(b1-3)[Fuc(a1-4)]GlcNAc(b1-?)	!GlcNAc(b1-6)[GlcNAc(b1-3)]Gal(b1-4)@GlcNAc(b1-?)	Golgi,Exosome	...Gal(b1-4){[Fuc(a1-3)]}GlcNAc(b1-?)|...Gal(b1-3){[Fuc(a1-4)]}GlcNAc(b1-?)|Gal(b1-4){[Fuc(a1-3)]}GlcNAc(b1-?)|Gal(b1-3){[Fuc(a1-4)]}GlcNAc(b1-?)
None	FUT4	P22083	2526	Alpha-(1,3)-fucosyltransferase 4	Capping,Fucosylation	FucosylT,α3FucosylT	...Gal(b1-4)GlcNAc(b1-?)	...Gal(b1-4)[Fuc(a1-3)]GlcNAc(b1-?)	!GlcNAc(b1-6)[GlcNAc(b1-3)]Gal(b1-4)@GlcNAc(b1-?)	Golgi,transGolgi network,Cell Membrane	...Gal(b1-4){[Fuc(a1-3)]}GlcNAc(b1-?)
None	FUT5	Q11128	2527	4-galactosyl-N-acetylglucosaminide 3-alpha-L-fucosyltransferase FUT5	Capping,Fucosylation	FucosylT,α3FucosylT,α4FucosylT	...Gal(b1-4)GlcNAc(b1-?)|...Gal(b1-3)GlcNAc(b1-?)|Gal(b1-4)GlcNAc(b1-?)|Gal(b1-3)GlcNAc(b1-?)	...Gal(b1-4)[Fuc(a1-3)]GlcNAc(b1-?)|...Gal(b1-3)[Fuc(a1-4)]GlcNAc(b1-?)|Gal(b1-4)[Fuc(a1-3)]GlcNAc(b1-?)|Gal(b1-3)[Fuc(a1-4)]GlcNAc(b1-?)	!GlcNAc(b1-6)[GlcNAc(b1-3)]Gal(b1-4)@GlcNAc(b1-?)	Golgi	...Gal(b1-4){[Fuc(a1-3)]}GlcNAc(b1-?)|...Gal(b1-3){[Fuc(a1-4)]}GlcNAc(b1-?)|Gal(b1-4){[Fuc(a1-3)]}GlcNAc(b1-?)|Gal(b1-3){[Fuc(a1-4)]}GlcNAc(b1-?)
None	FUT6	P51993	2528	4-galactosyl-N-acetylglucosaminide 3-alpha-L-fucosyltransferase FUT6	Capping,Fucosylation	FucosylT,α3FucosylT	Gal(b1-4)GlcNAc(b1-?)|Neu5Ac(a2-3)Gal(b1-4)GlcNAc(b1-?)	Gal(b1-4)[Fuc(a1-3)]GlcNAc(b1-?)|Neu5Ac(a2-3)Gal(b1-4)[Fuc(a1-3)]GlcNAc(b1-?)	!GlcNAc(b1-6)[GlcNAc(b1-3)]Gal(b1-4)@GlcNAc(b1-?)	Golgi,Extracellular,Exosome	Gal(b1-4){[Fuc(a1-3)]}GlcNAc(b1-?)|Neu5Ac(a2-3)Gal(b1-4){[Fuc(a1-3)]}GlcNAc(b1-?)
None	FUT7	Q11130	2529	Alpha-(1,3)-fucosyltransferase 7	Capping,Fucosylation	FucosylT,α3FucosylT	Neu5Ac(a2-3)Gal(b1-4)GlcNAc(b1-?)	Neu5Ac(a2-3)Gal(b1-4)[Fuc(a1-3)]GlcNAc(b1-?)	None	Golgi,transGolgi network	Neu5Ac(a2-3)Gal(b1-4){[Fuc(a1-3)]}GlcNAc(b1-?)
None	FUT9	Q9Y231	10690	4-galactosyl-N-acetylglucosaminide 3-alpha-L-fucosyltransferase 9	Capping,Fucosylation	FucosylT,α3FucosylT	Gal(b1-4)GlcNAc(b1-?)|...GlcNAc(b1-3)Gal(b1-4)GlcNAc(b1-?)	Gal(b1-4)[Fuc(a1-3)]GlcNAc(b1-?)|...GlcNAc(b1-3)Gal(b1-4)[Fuc(a1-3)]GlcNAc(b1-?)	!GlcNAc(b1-6)[GlcNAc(b1-3)]Gal(b1-4)@GlcNAc(b1-?)	Golgi,transGolgi network	Gal(b1-4){[Fuc(a1-3)]}GlcNAc(b1-?)|...GlcNAc(b1-3)Gal(b1-4){[Fuc(a1-3)]}GlcNAc(b1-?)
None	FUT10	Q6P4F1	84750	Alpha-(1,3)-fucosyltransferase 10	Capping,Fucosylation	Putative or Inactive	no reaction	no reaction	None	Nucleus,Endoplasmic Reticulum,Golgi	no reaction
None	FUT11	Q495W5	170384	Alpha-(1,3)-fucosyltransferase 11	Capping,Fucosylation	Putative or Inactive	no reaction	no reaction	None	Golgi	no reaction
None	FUT1	P19526	2523	Galactoside alpha-(1,2)-fucosyltransferase 1	Capping,ABO_BloodGroups,Fucosylation	FucosylT,α2FucosylT	Gal(b1-?)GalNAc(b1-?)|Gal(b1-?)GlcNAc(b1-?)	Fuc(a1-2)Gal(b1-?)GalNAc(b1-?)|Fuc(a1-2)Gal(b1-?)GlcNAc(b1-?)	None	Golgi,Cell Membrane	{Fuc(a1-2)}Gal(b1-?)GalNAc(b1-?)|{Fuc(a1-2)}Gal(b1-?)GlcNAc(b1-?)
None	FUT2	Q10981	2524	Galactoside alpha-(1,2)-fucosyltransferase 2	Capping,ABO_BloodGroups,Fucosylation	FucosylT,α2FucosylT	Gal(b1-?)GalNAc(b1-?)|Gal(b1-?)GlcNAc(b1-?)	Fuc(a1-2)Gal(b1-?)GalNAc(b1-?)|Fuc(a1-2)Gal(b1-?)GlcNAc(b1-?)	None	Golgi,Exosome	{Fuc(a1-2)}Gal(b1-?)GalNAc(b1-?)|{Fuc(a1-2)}Gal(b1-?)GlcNAc(b1-?)
None	ST3GAL1	Q11201	6482	CMP-N-acetylneuraminate-beta-galactosamide-alpha-2,3-sialyltransferase 1	Capping_O-GalNAc	SialylT,α2-3 SialylT	Gal(b1-3)<[...]>GalNAc(a1-?)Ser/Thr	Neu5Ac(a2-3)Gal(b1-3)<[...]>GalNAc(a1-?)Ser/Thr	!Gal(b1-4)GlcNAc(b1-?)	Golgi,transGolgi network,Exosome,medialGolgi,transGolgi,Extracellular	{Neu5Ac(a2-3)}Gal(b1-3)<[...]>GalNAc(a1-?)Ser/Thr
None	ST6GALNAC1	Q9NSC7	55808	Alpha-N-acetylgalactosaminide alpha-2,6-sialyltransferase 1	Capping_O-GalNAc	SialylT,α2-6 SialylT	GalNAc(a1-?)Ser/Thr|Gal(b1-3)GalNAc(a1-?)Ser/Thr|Neu5Ac(a2-3)Gal(b1-3)GalNAc(a1-?)Ser/Thr	Neu5Ac(a2-6)GalNAc(a1-?)Ser/Thr|Gal(b1-3)[Neu5Ac(a2-6)]GalNAc(a1-?)Ser/Thr|Neu5Ac(a2-3)Gal(b1-3)[Neu5Ac(a2-6)]GalNAc(a1-?)Ser/Thr	None	Golgi	{Neu5Ac(a2-6)}GalNAc(a1-?)Ser/Thr|Gal(b1-3){[Neu5Ac(a2-6)]}GalNAc(a1-?)Ser/Thr|Neu5Ac(a2-3)Gal(b1-3){[Neu5Ac(a2-6)]}GalNAc(a1-?)Ser/Thr
None	ST6GALNAC2	Q9UJ37	10610	Alpha-N-acetylgalactosaminide alpha-2,6-sialyltransferase 2	Capping_O-GalNAc	SialylT,α2-6 SialylT	GalNAc(a1-?)Ser/Thr|Gal(b1-3)GalNAc(a1-?)Ser/Thr|Neu5Ac(a2-3)Gal(b1-3)GalNAc(a1-?)Ser/Thr	Neu5Ac(a2-6)GalNAc(a1-?)Ser/Thr|Gal(b1-3)[Neu5Ac(a2-6)]GalNAc(a1-?)Ser/Thr|Neu5Ac(a2-3)Gal(b1-3)[Neu5Ac(a2-6)]GalNAc(a1-?)Ser/Thr	None	Golgi	{Neu5Ac(a2-6)}GalNAc(a1-?)Ser/Thr|Gal(b1-3){[Neu5Ac(a2-6)]}GalNAc(a1-?)Ser/Thr|Neu5Ac(a2-3)Gal(b1-3){[Neu5Ac(a2-6)]}GalNAc(a1-?)Ser/Thr
None	ST8SIA6	P61647	338596	Alpha-2,8-sialyltransferase 8F	Capping_O-GalNAc	SialylT,α2-8 SialylT	Neu5Ac(a2-?)...Ser/Thr	Neu5Ac(a2-8)Neu5Ac(a2-?)...Ser/Thr	None	Golgi	{Neu5Ac(a2-8)}Neu5Ac(a2-?)...Ser/Thr
None	ST6GAL1	P15907	6480	Beta-galactoside alpha-2,6-sialyltransferase 1	Capping_N-linked,Capping_O-GalNAc,Capping_O-Fuc	SialylT,α2-6 SialylT	Gal(b1-4)GlcNAc(b1-?)	Neu5Ac(a2-6)Gal(b1-4)GlcNAc(b1-?)	None	Golgi,Extracellular	{Neu5Ac(a2-6)}Gal(b1-4)GlcNAc(b1-?)
None	ST6GAL2	Q96JF0	84620	Beta-galactoside alpha-2,6-sialyltransferase 2	Capping_N-linked,Capping_O-GalNAc,Capping_O-Fuc	SialylT,α2-6 SialylT	GalNAc(b1-4)GlcNAc(b1-?)|Gal(b1-4)GlcNAc(b1-?)	Neu5Ac(a2-6)GalNAc(b1-4)GlcNAc(b1-?)|Neu5Ac(a2-6)Gal(b1-4)GlcNAc(b1-?)	None	Golgi	{Neu5Ac(a2-6)}GalNAc(b1-4)GlcNAc(b1-?)|{Neu5Ac(a2-6)}Gal(b1-4)GlcNAc(b1-?)
None	ST3GAL3	Q11203	6487	CMP-N-acetylneuraminate-beta-1,4-galactoside alpha-2,3-sialyltransferase	Capping_N-linked,Capping_O-GalNAc	SialylT,α2-3 SialylT	Gal(b1-4)GlcNAc(b1-?)|Gal(b1-3)GlcNAc(b1-?)|Gal(b1-3)GalNAc(b1-?)	Neu5Ac(a2-3)Gal(b1-4)GlcNAc(b1-?)|Neu5Ac(a2-3)Gal(b1-3)GlcNAc(b1-?)|Neu5Ac(a2-3)Gal(b1-3)GalNAc(b1-?)	None	Golgi,Extracellular	{Neu5Ac(a2-3)}Gal(b1-4)GlcNAc(b1-?)|{Neu5Ac(a2-3)}Gal(b1-3)GlcNAc(b1-?)|{Neu5Ac(a2-3)}Gal(b1-3)GalNAc(b1-?)
None	ST3GAL4	Q11206	6484	CMP-N-acetylneuraminate-beta-galactosamide-alpha-2,3-sialyltransferase 4	Capping_N-linked,Capping_O-GalNAc	SialylT,α2-3 SialylT	Gal(b1-?)GlcNAc(b1-?)	Neu5Ac(a2-3)Gal(b1-?)GlcNAc(b1-?)	None	Golgi,Extracellular	{Neu5Ac(a2-3)}Gal(b1-?)GlcNAc(b1-?)
None	ST3GAL6	Q9Y274	10402	Type 2 lactosamine alpha-2,3-sialyltransferase	Capping_N-linked,Capping_O-GalNAc	SialylT,α2-3 SialylT	Gal(b1-4)GlcNAc(b1-?)	Neu5Ac(a2-3)Gal(b1-4)GlcNAc(b1-?)	None	Golgi,Exosome	{Neu5Ac(a2-3)}Gal(b1-4)GlcNAc(b1-?)
None	ST8SIA2	Q92186	8128	Alpha-2,8-sialyltransferase 8B	Capping_N-linked,Capping_O-GalNAc	SialylT,α2-8 SialylT	Neu5Ac(a2-?)	Neu5Ac(a2-8)Neu5Ac(a2-?)	!Cer	Golgi,Endosome	{Neu5Ac(a2-8)}Neu5Ac(a2-?)
None	ST8SIA4	Q92187	7903	CMP-N-acetylneuraminate-poly-alpha-2,8-sialyltransferase	Capping_N-linked,Capping_O-GalNAc	SialylT,α2-8 SialylT	Neu5Ac(a2-?)	Neu5Ac(a2-8)Neu5Ac(a2-?)	!Cer	Golgi	{Neu5Ac(a2-8)}Neu5Ac(a2-?)
None	B3GAT1	Q9P2W7	27087	Galactosylgalactosylxylosylprotein 3-beta-glucuronosyltransferase 1	Capping, HNK-1	GlcAT	Gal(b1-4)GlcNAc(b1-?)	GlcA(b1-3)Gal(b1-4)GlcNAc(b1-?)	!GlcA(b1-3)Gal(b1-4)GlcNAc(b1-?)	Golgi,Extracellular	{GlcA(b1-3)}Gal(b1-4)GlcNAc(b1-?)
None	B3GAT2	Q9NPZ5	135152	Galactosylgalactosylxylosylprotein 3-beta-glucuronosyltransferase 2	Capping, HNK-1	GlcAT	Gal(b1-4)GlcNAc(b1-?)	GlcA(b1-3)Gal(b1-4)GlcNAc(b1-?)	!GlcA(b1-3)Gal(b1-4)GlcNAc(b1-?)	Golgi	{GlcA(b1-3)}Gal(b1-4)GlcNAc(b1-?)
None	ST6GALNAC3	Q8NDV1	256435	Alpha-N-acetylgalactosaminide alpha-2,6-sialyltransferase 3	Capping_O-GalNAc,Capping_Ganglioside	SialylT,α2-6 SialylT	Neu5Ac(a2-3)Gal(b1-3)GalNAc(b1-?)	Neu5Ac(a2-3)Gal(b1-3)[Neu5Ac(a2-6)]GalNAc(b1-?)	nNeu5Ac(a2-3)=1	Golgi,Nucleus	Neu5Ac(a2-3)Gal(b1-3){[Neu5Ac(a2-6)]}GalNAc(b1-?)
None	ST6GALNAC4	Q9H4F1	27090	Alpha-N-acetyl-neuraminyl-2,3-beta-galactosyl-1,3-N-acetyl-galactosaminide alpha-2,6-sialyltransferase	Capping_O-GalNAc,Capping_Ganglioside	SialylT,α2-6 SialylT	Neu5Ac(a2-3)Gal(b1-3)GalNAc(b1-?)	Neu5Ac(a2-3)Gal(b1-3)[Neu5Ac(a2-6)]GalNAc(b1-?)	nNeu5Ac(a2-3)=1	Golgi	Neu5Ac(a2-3)Gal(b1-3){[Neu5Ac(a2-6)]}GalNAc(b1-?)
None	ST8SIA3	O43173	51046	Sia-alpha-2,3-Gal-beta-1,4-GlcNAc-R:alpha 2,8-sialyltransferase	Capping_N-linked,Capping_Ganglioside	SialylT,α2-8 SialylT	Neu5Ac(a2-?)	Neu5Ac(a2-8)Neu5Ac(a2-?)	None	Golgi	{Neu5Ac(a2-8)}Neu5Ac(a2-?)
None	ST3GAL2	Q16842	6483	CMP-N-acetylneuraminate-beta-galactosamide-alpha-2,3-sialyltransferase 2	Capping_Ganglioside	SialylT,α2-3 SialylT	Gal(b1-3)GalNAc(a1-?)Ser/Thr|Gal(b1-3)GalNAc(b1-?)...Glc(b1-?)Cer	Neu5Ac(a2-3)Gal(b1-3)GalNAc(a1-?)Ser/Thr|Neu5Ac(a2-3)Gal(b1-3)GalNAc(b1-?)...Glc(b1-?)Cer	None	Golgi,Extracellular	{Neu5Ac(a2-3)}Gal(b1-3)GalNAc(a1-?)Ser/Thr|{Neu5Ac(a2-3)}Gal(b1-3)GalNAc(b1-?)...Glc(b1-?)Cer
None	ST3GAL5	Q9UNP4	8869	Lactosylceramide alpha-2,3-sialyltransferase	Capping_Ganglioside	SialylT,α2-3 SialylT	Gal(b1-?)Cer|Gal(b1-4)Glc(b1-?)Cer	Neu5Ac(a2-3)Gal(b1-?)Cer|Neu5Ac(a2-3)Gal(b1-4)Glc(b1-?)Cer	None	Golgi,Cell Membrane	{Neu5Ac(a2-3)}Gal(b1-?)Cer|{Neu5Ac(a2-3)}Gal(b1-4)Glc(b1-?)Cer
None	ST6GALNAC5	Q9BVH7	81849	Alpha-N-acetylgalactosaminide alpha-2,6-sialyltransferase 5	Capping_Ganglioside	SialylT,α2-6 SialylT	Neu5Ac(a2-3)Gal(b1-3)GalNAc(b1-?)...Cer	Neu5Ac(a2-3)Gal(b1-3)[Neu5Ac(a2-6)]GalNAc(b1-?)...Cer	nNeu5Ac(a2-3)=1	Golgi	Neu5Ac(a2-3)Gal(b1-3){[Neu5Ac(a2-6)]}GalNAc(b1-?)...Cer
None	ST6GALNAC6	Q969X2	30815	Alpha-N-acetylgalactosaminide alpha-2,6-sialyltransferase 6	Capping_Ganglioside	SialylT,α2-6 SialylT	Neu5Ac(a2-3)Gal(b1-3)GalNAc(b1-?)...Cer	Neu5Ac(a2-3)Gal(b1-3)[Neu5Ac(a2-6)]GalNAc(b1-?)...Cer	nNeu5Ac(a2-?)<4	Golgi,Cytosol,Cell Membrane	Neu5Ac(a2-3)Gal(b1-3){[Neu5Ac(a2-6)]}GalNAc(b1-?)...Cer
None	ST8SIA1	Q92185	6489	Alpha-N-acetylneuraminide alpha-2,8-sialyltransferase	Capping_Ganglioside	SialylT,α2-8 SialylT	Neu5Ac(a2-3)Gal(b1-?)Glc(b1-?)Cer|Neu5Ac(a2-8)Neu5Ac(a2-3)Gal(b1-?)Glc(b1-?)Cer|Neu5Ac(a2-3)Gal(b1-?)...Glc(b1-?)Cer	Neu5Ac(a2-8)Neu5Ac(a2-3)Gal(b1-?)Glc(b1-?)Cer|Neu5Ac(a2-8)Neu5Ac(a2-8)Neu5Ac(a2-3)Gal(b1-?)Glc(b1-?)Cer|Neu5Ac(a2-8)Neu5Ac(a2-3)Gal(b1-?)...Glc(b1-?)Cer	nNeu5Ac<5	Golgi	{Neu5Ac(a2-8)}Neu5Ac(a2-3)Gal(b1-?)Glc(b1-?)Cer|{Neu5Ac(a2-8)}Neu5Ac(a2-8)Neu5Ac(a2-3)Gal(b1-?)Glc(b1-?)Cer|{Neu5Ac(a2-8)}Neu5Ac(a2-3)Gal(b1-?)...Glc(b1-?)Cer
None	ST8SIA5	O15466	29906	Alpha-2,8-sialyltransferase 8E	Capping_Ganglioside	SialylT,α2-8 SialylT	Neu5Ac(a2-8)Neu5Ac(a2-3)Gal(b1-?)Glc(b1-?)Cer|Neu5Ac(a2-3)Gal(b1-?)...Glc(b1-?)Cer	Neu5Ac(a2-8)Neu5Ac(a2-8)Neu5Ac(a2-3)Gal(b1-?)Glc(b1-?)Cer|Neu5Ac(a2-8)Neu5Ac(a2-3)Gal(b1-?)...Glc(b1-?)Cer	nNeu5Ac<4	Golgi	{Neu5Ac(a2-8)}Neu5Ac(a2-8)Neu5Ac(a2-3)Gal(b1-?)Glc(b1-?)Cer|{Neu5Ac(a2-8)}Neu5Ac(a2-3)Gal(b1-?)...Glc(b1-?)Cer
None	ABO	P16442	28	Histo-blood group ABO system transferase	Capping	GalNAcT,α3GalNAcT,GalT,α3GalT	Fuc(a1-2)Gal(b1-?)|Fuc(a1-2)Gal(b1-?)	Fuc(a1-2)[GalNAc(a1-3)]Gal(b1-?)|Fuc(a1-2)[Gal(a1-3)]Gal(b1-?)	None	Golgi,Extracellular,Vesicle	Fuc(a1-2){[GalNAc(a1-3)]}Gal(b1-?)|Fuc(a1-2){[Gal(a1-3)]}Gal(b1-?)
None	A3GALT2	U3KPV4	127550	Alpha-1,3-galactosyltransferase 2	Capping	Putative_or_Inactive	no reaction	no reaction	None	Golgi,Vesicle	no reaction
None	DPY19L1	Q2PZI1	23333	Probable C-mannosyltransferase DPY19L1	C-Man	ManT,W_ManT	WXXW	Man(??-?)WXXW	None	Nucleus	{Man(??-?)}WXXW
None	DPY19L2	Q6NUT2	283417	Probable C-mannosyltransferase DPY19L2	C-Man	ManT,W_ManT	WXXW	Man(??-?)WXXW	None	Nucleus	{Man(??-?)}WXXW
None	DPY19L3	Q6ZPD9	147991	Probable C-mannosyltransferase DPY19L3	C-Man	ManT,W_ManT	WXXW	Man(??-?)WXXW	None	Nucleus	{Man(??-?)}WXXW
None	DPY19L4	Q7Z388	286148	Probable C-mannosyltransferase DPY19L4	C-Man	ManT,W_ManT	WXXW	Man(??-?)WXXW	None	Nucleus	{Man(??-?)}WXXW
None	C1GALT1C1	Q96EU7	29071	C1GALT1-specific chaperone 1	O-GalNAc,Core1,Core2,Type III LacNAc	Regulator	no reaciton	no reaction	None	Golgi,Exosome	no reaction
