# Supplementary material for: GlycoEnzOnto: a GlycoEnzyme pathway and molecular function ontology
Source: Bioinformatics. 2022 Oct 25;38(24):5413–20. doi: 10.1093/bioinformatics/btac704 (PMC9750110; doi:10.1093/bioinformatics/btac704)
Supplement: btac704_Supplementary_Data [file btac704_supplementary_data.zip › btac704_Supplementary_Data/Supplemental File 2.xlsx]

## Sheet: GO_Glycosylation_Pathways
N-glycan fucosylation	FUT6
O-glycan processing	GXYLT1	GXYLT2	POMGNT1	XXYLT1	GALNT2	GALNT10
fucosylation	FUT11	FUT9	FUT6	FUT3	FUT2	FUT1
glycosylation	ST8SIA2	ST8SIA3	ST8SIA4	POMT2	POMT1	ALG10B	FKRP	DDOST	GXYLT1	GXYLT2	DPAGT1	POGLUT2	POGLUT3	POGLUT1	GBA	DAD1	CRPPA	FUT11	LARGE2	LARGE1	MGAT1	MGAT5	MGAT2	C1GALT1C1	POMGNT1	POMGNT2	B4GALT7	B4GALT5	XXYLT1	B4GALT1	FUT9	FUT8	FUT7	FUT6	FUT5	FUT3	FUT2	FUT1	RXYLT1	RPN2	POFUT2	POFUT1	RPN1	GALNT1	GALNT2	PLOD1	PLOD2	PLOD3	ST6GALNAC2
lipid glycosylation	GBA	B3GALT1	ST3GAL2	ST3GAL4
macromolecule glycosylation	ST8SIA2	ST8SIA3	ST8SIA4	ALG10B	DDOST	GXYLT1	GXYLT2	DPAGT1	POGLUT2	POGLUT3	POGLUT1	DAD1	FUT11	LARGE1	MGAT1	MGAT5	MGAT2	C1GALT1C1	POMGNT1	POMGNT2	B4GALT7	XXYLT1	B4GALT1	FUT9	FUT8	FUT7	FUT6	FUT5	FUT3	RPN2	POFUT1	RPN1	GALNT1	GALNT2	PLOD1	PLOD2	PLOD3	ST6GALNAC2	ALG12	GALNT3	GALNT4	OGT	ALG8	ALG9	ST3GAL1	ALG3	ST3GAL2	ALG6	ST3GAL4
mannosylation	ALG3	PIGB
protein N-linked glycosylation	DDOST	DPAGT1	DAD1	FUT11	MGAT1	MGAT5	MGAT2	B4GALT7	B4GALT1	FUT9	FUT8	FUT6	FUT5	FUT3	RPN2	RPN1	ALG12	ALG8	ALG9	ST3GAL1	ALG6	ALG1	ALG10	DPM2	DPM3	PGM3	STT3A	STT3B	ST6GAL1
protein N-linked glycosylation via asparagine	MGAT1	MGAT5	MGAT2	FUT8	RPN1	STT3A	STT3B	ST6GAL1
protein O-linked glycosylation	GXYLT1	GXYLT2	POGLUT2	POGLUT3	POGLUT1	C1GALT1C1	POMGNT1	POMGNT2	XXYLT1	FUT9	FUT6	FUT5	FUT3	POFUT2	POFUT1	GALNT1	GALNT2	PLOD1	PLOD2	PLOD3	ST6GALNAC2	GALNT3	GALNT4	OGT	B3GALNT2	MGAT5B	DPM2	DPM3	GALNT11	GALNT10	GALNT13	PGM3	GALNT16	GALNT18	POMK
protein O-linked glycosylation via serine	POGLUT2	POGLUT3	POGLUT1	GALNT1	GALNT2	GALNT3	GALNT4	MGAT5B	GALNT13	GALNT16
protein O-linked glycosylation via threonine	GALNT1	GALNT2	GALNT3	GALNT4	GALNT11	GALNT13	GALNT16
protein galactosylation	B4GALT1
protein glycosylation	ST8SIA2	ST8SIA3	ST8SIA4	POMT2	POMT1	ALG10B	FKRP	DDOST	GXYLT1	GXYLT2	DPAGT1	POGLUT2	POGLUT3	POGLUT1	DAD1	CRPPA	FUT11	LARGE2	LARGE1	MGAT1	MGAT5	MGAT2	C1GALT1C1	POMGNT1	POMGNT2	B4GALT7	XXYLT1	B4GALT1	FUT9	FUT8	FUT7	FUT6	FUT5	FUT3	RXYLT1	RPN2	POFUT1	RPN1	GALNT1	GALNT2	PLOD1	PLOD2	PLOD3	ST6GALNAC2	ALG12	GALNT3	GALNT4	OGT	B4GAT1
protein glycosylation in endoplasmic reticulum	ALG2
[truncated: 40 more columns]

## Sheet: Reactome_Glycosylation_Pathways
Glycosaminoglycan metabolism	ABCC5	ACAN	AGRN	ARSB	B3GALT6	B3GAT1	B3GAT2	B3GAT3	B3GNT2	B3GNT3	B3GNT4	B3GNT7	B4GALT1	B4GALT2	B4GALT3	B4GALT4	B4GALT5	B4GALT6	B4GALT7	B4GAT1	BCAN	BGN	CD44	CEMIP	CHP1	CHPF	CHPF2	CHST1	CHST11	CHST12	CHST13	CHST14	CHST15	CHST2	CHST3	CHST5	CHST6	CHST7	CHST9	CHSY1	CHSY3	CSGALNACT1	CSGALNACT2	CSPG4	CSPG5	DCN	DSE	DSEL	EXT1
Keratan sulfate/keratin metabolism	ACAN	B3GNT2	B3GNT3	B3GNT4	B3GNT7	B4GALT1	B4GALT2	B4GALT3	B4GALT4	B4GALT5	B4GALT6	B4GAT1	CHST1	CHST2	CHST5	CHST6	FMOD	GALNS	GLB1	GLB1L	GNS	HEXA	HEXB	KERA	LUM	OGN	OMD	PRELP	SLC35D2	ST3GAL1	ST3GAL2	ST3GAL3	ST3GAL4	ST3GAL6
Heparan sulfate/heparin (HS-GAG) metabolism	AGRN	B3GALT6	B3GAT1	B3GAT2	B3GAT3	B4GALT7	BCAN	BGN	CSPG4	CSPG5	DCN	EXT1	EXT2	GLB1	GLB1L	GLCE	GPC1	GPC2	GPC3	GPC4	GPC5	GPC6	GUSB	HGSNAT	HPSE	HPSE2	HS2ST1	HS3ST1	HS3ST2	HS3ST3A1	HS3ST3B1	HS3ST4	HS3ST5	HS3ST6	HS6ST1	HS6ST2	HS6ST3	HSPG2	IDS	IDUA	NAGLU	NCAN	NDST1	NDST2	NDST3	NDST4	SDC1	SDC2	SDC3
Transport and synthesis of PAPS	PAPSS1	PAPSS2	SLC26A1	SLC26A2	SLC35B2	SLC35B3
Chondroitin sulfate/dermatan sulfate metabolism	AGRN	ARSB	B3GALT6	B3GAT1	B3GAT2	B3GAT3	B4GALT7	BCAN	BGN	CHPF	CHPF2	CHST11	CHST12	CHST13	CHST14	CHST15	CHST3	CHST7	CHST9	CHSY1	CHSY3	CSGALNACT1	CSGALNACT2	CSPG4	CSPG5	DCN	DSE	DSEL	GPC1	GPC2	GPC3	GPC4	GPC5	GPC6	HEXA	HEXB	HSPG2	HYAL1	HYAL3	IDS	IDUA	NCAN	SDC1	SDC2	SDC3	SDC4	UST	VCAN	XYLT1
A tetrasaccharide linker sequence is required for GAG synthesis	AGRN	B3GALT6	B3GAT1	B3GAT2	B3GAT3	B4GALT7	BCAN	BGN	CSPG4	CSPG5	DCN	GPC1	GPC2	GPC3	GPC4	GPC5	GPC6	HSPG2	NCAN	SDC1	SDC2	SDC3	SDC4	VCAN	XYLT1	XYLT2
Keratan sulfate biosynthesis	ACAN	B3GNT2	B3GNT3	B3GNT4	B3GNT7	B4GALT1	B4GALT2	B4GALT3	B4GALT4	B4GALT5	B4GALT6	B4GAT1	CHST1	CHST2	CHST5	CHST6	FMOD	KERA	LUM	OGN	OMD	PRELP	SLC35D2	ST3GAL1	ST3GAL2	ST3GAL3	ST3GAL4	ST3GAL6
Keratan sulfate degradation	ACAN	FMOD	GALNS	GLB1	GLB1L	GNS	HEXA	HEXB	KERA	LUM	OGN	OMD	PRELP
Chondroitin sulfate biosynthesis	BCAN	BGN	CHPF	CHPF2	CHST11	CHST12	CHST13	CHST15	CHST3	CHST7	CHST9	CHSY1	CHSY3	CSGALNACT1	CSGALNACT2	CSPG4	CSPG5	DCN	NCAN	VCAN
Dermatan sulfate biosynthesis	BCAN	BGN	CHST14	CSPG4	CSPG5	DCN	DSE	DSEL	NCAN	UST	VCAN
HS-GAG biosynthesis	AGRN	EXT1	EXT2	GLCE	GPC1	GPC2	GPC3	GPC4	GPC5	GPC6	HS2ST1	HS3ST1	HS3ST2	HS3ST3A1	HS3ST3B1	HS3ST4	HS3ST5	HS3ST6	HS6ST1	HS6ST2	HS6ST3	HSPG2	NDST1	NDST2	NDST3	NDST4	SDC1	SDC2	SDC3	SDC4	SLC35D2
HS-GAG degradation	AGRN	GLB1	GLB1L	GPC1	GPC2	GPC3	GPC4	GPC5	GPC6	GUSB	HGSNAT	HPSE	HPSE2	HSPG2	IDS	IDUA	NAGLU	SDC1	SDC2	SDC3	SDC4	SGSH
CS/DS degradation	ARSB	BCAN	BGN	CSPG4	CSPG5	DCN	HEXA	HEXB	HYAL1	HYAL3	IDS	IDUA	NCAN	VCAN
Hyaluronan metabolism	ABCC5	CD44	CEMIP	CHP1	GUSB	HAS1	HAS2	HAS3	HEXA	HEXB	HMMR	HYAL1	HYAL2	HYAL3	LYVE1	SLC9A1	STAB2
Hyaluronan biosynthesis and export	ABCC5	CEMIP	HAS1	HAS2	HAS3
Hyaluronan uptake and degradation	CD44	CHP1	GUSB	HEXA	HEXB	HMMR	HYAL1	HYAL2	HYAL3	LYVE1	SLC9A1	STAB2
Synthesis of dolichyl-phosphate mannose	DPM1	DPM2	DPM3
Synthesis of glycosylphosphatidylinositol (GPI)	DPM2	PIGA	PIGB	PIGC	PIGF	PIGG	PIGH	PIGL	PIGM	PIGN	PIGO	PIGP	PIGQ	PIGV	PIGW	PIGX	PIGY	PIGZ
Attachment of GPI anchor to uPAR	GPAA1	PGAP1	PIGK	PIGS	PIGT	PIGU	PLAUR
Post-translational modification: synthesis of GPI-anchored proteins	ALPG	ALPI	ALPL	ART3	ART4	BST1	CD109	CD52	CEACAM5	CEACAM7	CNTN3	CNTN4	CNTN5	CPM	DPM1	DPM2	DPM3	FCGR3B	FOLR2	GP2	GPAA1	GPIHBP1	GPLD1	IZUMO1R	LSAMP	LY6D	LY6E	LY6G6C	LY6G6D	LY6H	LY6K	LYPD1	LYPD2	LYPD3	LYPD4	LYPD5	LYPD6B	LYPD8	MDGA1	MDGA2	MELTF	MSLN	NEGR1	NRN1	NRN1L	NTM	NTNG1	NTNG2	OPCML
Glycosphingolipid metabolism	ARSA	ARSB	ARSD	ARSF	ARSG	ARSH	ARSI	ARSJ	ARSK	ARSL	ASAH1	ASAH2	B3GALNT1	B4GALNT1	CERK	CPTP	CTSA	ENPP7	ESYT1	ESYT2	ESYT3	GALC	GBA	GBA2	GBA3	GLA	GLB1	GLB1L	GLTP	GM2A	HEXA	HEXB	NEU1	NEU2	NEU3	NEU4	PSAP	SMPD1	SMPD2	SMPD3	SMPD4	STS	SUMF1	SUMF2	UGCG	UGT8
ER to Golgi Anterograde Transport	ACTR10	ACTR1A	ANK1	ANK2	ANK3	ANKRD28	ARCN1	AREG	ARF1	ARF3	ARF4	ARF5	ARFGAP1	ARFGAP2	ARFGAP3	BET1	BET1L	CAPZA1	CAPZA2	CAPZA3	CAPZB	CD55	CD59	CNIH1	CNIH2	CNIH3	COG1	COG2	COG3	COG4	COG5	COG6	COG7	COG8	COL7A1	COPA	COPB1	COPB2	COPE	COPG1	COPG2	COPZ1	COPZ2	CSNK1D	CTSC	CTSZ	DCTN1	DCTN2	DCTN3
COPII-mediated vesicle transport	ANKRD28	AREG	BET1	CD59	CNIH1	CNIH2	CNIH3	COL7A1	CSNK1D	CTSC	CTSZ	F5	F8	FOLR1	GOLGA2	GORASP1	GOSR2	GRIA1	LMAN1	LMAN1L	LMAN2	LMAN2L	MCFD2	NAPA	NAPB	NAPG	NSF	PPP6C	PPP6R1	PPP6R3	PREB	RAB1A	RAB1B	SAR1B	SCFD1	SEC13	SEC16A	SEC16B	SEC22A	SEC22B	SEC22C	SEC23A	SEC23IP	SEC24A	SEC24B	SEC24C	SEC24D	SEC31A	SERPINA1
Sialic acid metabolism	CMAS	CTSA	GLB1	GNE	NANP	NANS	NEU1	NEU2	NEU3	NEU4	NPL	SLC17A5	SLC35A1	ST3GAL1	ST3GAL2	ST3GAL3	ST3GAL4	ST3GAL5	ST3GAL6	ST6GAL1	ST6GAL2	ST6GALNAC1	ST6GALNAC2	ST6GALNAC3	ST6GALNAC4	ST6GALNAC5	ST6GALNAC6	ST8SIA1	ST8SIA2	ST8SIA3	ST8SIA4	ST8SIA5	ST8SIA6
Biosynthesis of the N-glycan precursor (dolichol lipid-linked oligosaccharide, LLO) and transfer to a nascent protein	ALG1	ALG10	ALG10B	ALG11	ALG12	ALG13	ALG14	ALG2	ALG3	ALG5	ALG6	ALG8	ALG9	AMDHD2	CMAS	CTSA	DHDDS	DOLK	DOLPP1	DPAGT1	DPM1	DPM2	DPM3	FCSK	FPGT	FUOM	GFPT1	GFPT2	GFUS	GLB1	GMDS	GMPPA	GMPPB	GNE	GNPNAT1	MPDU1	MPI	MVD	NAGK	NANP	NANS	NEU1	NEU2	NEU3	NEU4	NPL	NUDT14	NUS1	PGM3
Synthesis of Dolichyl-phosphate	DHDDS	DOLK	DOLPP1	MVD	NUS1	SRD5A3
Asparagine N-linked glycosylation	ACTR10	ACTR1A	ALG1	ALG10	ALG10B	ALG11	ALG12	ALG13	ALG14	ALG2	ALG3	ALG5	ALG6	ALG8	ALG9	AMDHD2	AMFR	ANK1	ANK2	ANK3	ANKRD28	ARCN1	AREG	ARF1	ARF3	ARF4	ARF5	ARFGAP1	ARFGAP2	ARFGAP3	ASGR1	ASGR2	B4GALNT2	B4GALT1	B4GALT2	B4GALT3	B4GALT4	B4GALT5	B4GALT6	BET1	BET1L	CALR	CANX	CAPZA1	CAPZA2	CAPZA3	CAPZB	CD55	CD59
Synthesis of GDP-mannose	GMPPA	GMPPB	MPI	PMM1	PMM2
Synthesis of UDP-N-acetyl-glucosamine	AMDHD2	GFPT1	GFPT2	GNPNAT1	NAGK	PGM3	RENBP	UAP1
Synthesis of substrates in N-glycan biosythesis	ALG5	AMDHD2	CMAS	CTSA	DHDDS	DOLK	DOLPP1	DPM1	DPM2	DPM3	FCSK	FPGT	FUOM	GFPT1	GFPT2	GFUS	GLB1	GMDS	GMPPA	GMPPB	GNE	GNPNAT1	MPI	MVD	NAGK	NANP	NANS	NEU1	NEU2	NEU3	NEU4	NPL	NUDT14	NUS1	PGM3	PMM1	PMM2	RENBP	SLC17A5	SLC35A1	SLC35C1	SRD5A3	ST3GAL1	ST3GAL2	ST3GAL3	ST3GAL4	ST3GAL5	ST3GAL6	ST6GAL1
Synthesis of dolichyl-phosphate-glucose	ALG5	NUDT14
N-glycan trimming in the ER and Calnexin/Calreticulin cycle	AMFR	CALR	CANX	DERL1	DERL2	EDEM1	EDEM2	EDEM3	ENGASE	GANAB	MAN1B1	MARCHF6	MLEC	MOGS	NGLY1	OS9	PDIA3	PRKCSH	PSMC1	RAD23B	RNF103	RNF139	RNF185	RNF5	RPS27A	SEL1L	SYVN1	TRIM13	UBA52	UBB	UBC	UBXN1	UGGT1	UGGT2	VCP
Cargo concentration in the ER	AREG	CD59	CNIH1	CNIH2	CNIH3	COL7A1	CTSC	CTSZ	F5	F8	FOLR1	GOSR2	GRIA1	LMAN1	LMAN1L	LMAN2	LMAN2L	MCFD2	MIA2	MIA3	PREB	SAR1B	SEC22B	SEC23A	SEC24A	SEC24B	SEC24C	SEC24D	SERPINA1	STX5	TGFA	TMED10	TMED2
GDP-fucose biosynthesis	FCSK	FPGT	FUOM	GFUS	GMDS	SLC35C1
COPI-mediated anterograde transport	ACTR10	ACTR1A	ANK1	ANK2	ANK3	ARCN1	ARF1	ARF3	ARF4	ARF5	ARFGAP1	ARFGAP2	ARFGAP3	BET1	BET1L	CAPZA1	CAPZA2	CAPZA3	CAPZB	CD55	CD59	COG1	COG2	COG3	COG4	COG5	COG6	COG7	COG8	COPA	COPB1	COPB2	COPE	COPG1	COPG2	COPZ1	COPZ2	DCTN1	DCTN2	DCTN3	DCTN4	DCTN5	DCTN6	DYNC1H1	DYNC1I1	DYNC1I2	DYNC1LI1	DYNC1LI2	DYNLL1
ER Quality Control Compartment (ERQC)	AMFR	DERL2	EDEM1	EDEM2	EDEM3	MAN1B1	MARCHF6	OS9	RNF103	RNF139	RNF185	RNF5	RPS27A	SEL1L	SYVN1	TRIM13	UBA52	UBB	UBC	UGGT1	UGGT2
Calnexin/calreticulin cycle	AMFR	CALR	CANX	DERL2	EDEM1	EDEM2	EDEM3	GANAB	MAN1B1	MARCHF6	OS9	PDIA3	PRKCSH	RNF103	RNF139	RNF185	RNF5	RPS27A	SEL1L	SYVN1	TRIM13	UBA52	UBB	UBC	UGGT1	UGGT2
Transport to the Golgi and subsequent modification	ACTR10	ACTR1A	ANK1	ANK2	ANK3	ANKRD28	ARCN1	AREG	ARF1	ARF3	ARF4	ARF5	ARFGAP1	ARFGAP2	ARFGAP3	B4GALT1	B4GALT2	B4GALT3	B4GALT4	B4GALT5	B4GALT6	BET1	BET1L	CAPZA1	CAPZA2	CAPZA3	CAPZB	CD55	CD59	CGA	CHST10	CHST8	CNIH1	CNIH2	CNIH3	COG1	COG2	COG3	COG4	COG5	COG6	COG7	COG8	COL7A1	COPA	COPB1	COPB2	COPE	COPG1
N-glycan trimming and elongation in the cis-Golgi	MAN1A1	MAN1A2	MAN1C1	MANEA	MGAT1
Progressive trimming of alpha-1,2-linked mannose residues from Man9/8/7GlcNAc2 to produce Man5GlcNAc2	MAN1A1	MAN1A2	MAN1C1
Reactions specific to the hybrid N-glycan synthesis pathway	MGAT3
N-glycan antennae elongation in the medial/trans-Golgi	B4GALT1	B4GALT2	B4GALT3	B4GALT4	B4GALT5	B4GALT6	CGA	CHST10	CHST8	FUCA1	FUT3	FUT8	LHB	MAN2A1	MAN2A2	MGAT2	MGAT3	MGAT4A	MGAT4B	MGAT4C	MGAT5	ST3GAL4	ST6GAL1	ST8SIA2	ST8SIA3	ST8SIA6
N-Glycan antennae elongation	B4GALT1	B4GALT2	B4GALT3	B4GALT4	B4GALT5	B4GALT6	MGAT4A	MGAT4B	MGAT4C	MGAT5	ST3GAL4	ST6GAL1	ST8SIA2	ST8SIA3	ST8SIA6
Reactions specific to the complex N-glycan synthesis pathway	CGA	CHST10	CHST8	FUCA1	FUT3	FUT8	LHB	MAN2A1	MAN2A2	MGAT2
O-linked glycosylation	A4GNT	ADAMTS1	ADAMTS10	ADAMTS12	ADAMTS13	ADAMTS14	ADAMTS15	ADAMTS16	ADAMTS17	ADAMTS18	ADAMTS19	ADAMTS2	ADAMTS20	ADAMTS3	ADAMTS4	ADAMTS5	ADAMTS6	ADAMTS7	ADAMTS8	ADAMTS9	ADAMTSL1	ADAMTSL2	ADAMTSL3	ADAMTSL4	ADAMTSL5	B3GALNT2	B3GLCT	B3GNT2	B3GNT3	B3GNT4	B3GNT5	B3GNT6	B3GNT7	B3GNT8	B3GNT9	B3GNTL1	B4GALT5	B4GALT6	B4GAT1	C1GALT1	C1GALT1C1	CFP	CHST4	DAG1	GALNT1	GALNT10	GALNT11	GALNT12	GALNT13
O-glycosylation of TSR domain-containing proteins	ADAMTS1	ADAMTS10	ADAMTS12	ADAMTS13	ADAMTS14	ADAMTS15	ADAMTS16	ADAMTS17	ADAMTS18	ADAMTS19	ADAMTS2	ADAMTS20	ADAMTS3	ADAMTS4	ADAMTS5	ADAMTS6	ADAMTS7	ADAMTS8	ADAMTS9	ADAMTSL1	ADAMTSL2	ADAMTSL3	ADAMTSL4	ADAMTSL5	B3GLCT	CFP	POFUT2	SBSPON	SEMA5A	SEMA5B	SPON1	SPON2	SSPOP	THBS1	THBS2	THSD1	THSD4	THSD7A	THSD7B
O-linked glycosylation of mucins	A4GNT	B3GNT2	B3GNT3	B3GNT4	B3GNT5	B3GNT6	B3GNT7	B3GNT8	B3GNT9	B3GNTL1	B4GALT5	B4GALT6	C1GALT1	C1GALT1C1	CHST4	GALNT1	GALNT10	GALNT11	GALNT12	GALNT13	GALNT14	GALNT15	GALNT16	GALNT17	GALNT18	GALNT2	GALNT3	GALNT4	GALNT5	GALNT6	GALNT7	GALNT8	GALNT9	GALNTL5	GALNTL6	GCNT1	GCNT3	GCNT4	GCNT7	MUC1	MUC12	MUC13	MUC15	MUC16	MUC17	MUC19	MUC2	MUC20	MUC21
Termination of O-glycan biosynthesis	MUC1	MUC12	MUC13	MUC15	MUC16	MUC17	MUC19	MUC2	MUC20	MUC21	MUC3A	MUC3B	MUC4	MUC5AC	MUC5B	MUC6	MUC7	MUCL1	ST3GAL1	ST3GAL2	ST3GAL3	ST3GAL4	ST6GAL1	ST6GALNAC2	ST6GALNAC3	ST6GALNAC4
[truncated: 256 more columns]

## Sheet: KEGG_Glycosylation_Pathways
N-Glycan biosynthesis - Homo sapiens (human)	MGAT5B	DAD1	DPM1	SRD5A3	DPM2	MAN1A1	DPM3	MAN1A2	MAN1C1	ALG10B	MAN2A1	MAN2A2	B4GALT1	B4GALT2	B4GALT3	ALG10	ALG11	ALG12	ALG13	ALG14	DPAGT1	ALG1	ALG2	MGAT4A	MGAT4B	ALG3	MGAT4C	MGAT4D	ALG5	ALG6	ALG8	ALG9	DOLK	MAN1B1	MGAT1	MGAT2	STT3A	MGAT3	STT3B	GANAB	MGAT5	ST6GAL1	ST6GAL2	FUT8	DDOST	MOGS	RPN1	RPN2	TUSC3
Glycosylphosphatidylinositol (GPI)-anchor biosynthesis - Homo sapiens (human)	PIGL	GPAA1	PIGY	PIGM	PIGZ	PIGA	PIGN	PIGB	PIGO	PGAP1	PIGC	PIGP	PIGQ	MPPE1	GPLD1	PIGS	PIGF	PIGG	PIGT	DPM2	PIGH	PIGU	PIGV	PIGW	PIGX	PIGK
Mucin type O-glycan biosynthesis - Homo sapiens (human)	GCNT3	GALNT9	GALNT18	B4GALT5	ST3GAL1	GCNT4	ST3GAL2	ST6GALNAC1	ST6GALNAC2	C1GALT1	GALNT10	GALNT1	ST6GALNAC3	C1GALT1C1L	GALNT11	ST6GALNAC4	GALNT2	GALNT12	C1GALT1C1	GALNT3	B3GNT3	GALNT4	GALNT13	GALNT14	GALNT5	POC1B-GALNT4	B3GNT6	GALNT15	GALNT6	GALNT16	GALNT7	GCNT1	GALNTL5	GALNT17	GALNTL6	GALNT8
Various types of N-glycan biosynthesis - Homo sapiens (human)	DAD1	HEXA	HEXB	HEXD	MAN1A1	B4GALNT3	MAN1A2	B4GALNT4	MAN1C1	CHST8	CHST9	MAN2A1	MAN2A2	B4GALT1	B4GALT2	B4GALT3	ALG11	ALG12	ALG13	ALG14	ST3GAL3	ALG1	ALG2	MGAT4A	MGAT4B	ALG3	MGAT4C	MGAT4D	ALG9	MAN1B1	MGAT1	MGAT2	STT3A	STT3B	FUT8	DDOST	RPN1	RPN2	TUSC3
Glycosaminoglycan degradation - Homo sapiens (human)	GLB1	GUSB	HGSNAT	HYAL1	HYAL2	SPAM1	ARSB	HEXA	HYAL3	HEXB	NAGLU	HYAL4	HPSE	SGSH	GALNS	IDS	GNS	HPSE2	IDUA
Other types of O-glycan biosynthesis - Homo sapiens (human)	GXYLT1	GXYLT2	PLOD3	COLGALT1	COLGALT2	GALNT1	GALNT2	GALNT3	GALNT4	GALNT5	GALNT6	C1GALT1C1	GALNT7	GALNT10	GALNT8	GALNT11	GALNT12	GALNT9	GALNT13	GALNT14	GALNT15	GALNT16	GALNT17	XXYLT1	GALNT18	POFUT1	POFUT2	B4GALT1	B4GALT2	B4GALT3	C1GALT1	ST3GAL3	GALNTL5	GALNTL6	MFNG	C1GALT1C1L	OGT	POC1B-GALNT4	POGLUT1	LFNG	POMT1	POMT2	ST6GAL1	ST6GAL2	RFNG	EOGT	B3GLCT
Glycosphingolipid biosynthesis - globo and isoglobo series - Homo sapiens (human)	FUT9	ST3GAL1	A4GALT	ST3GAL2	GLA	B3GALT5	B3GALNT1	ST8SIA1	HEXA	FUT1	HEXB	FUT2	GBGT1	NAGA	A3GALT2
Glycosphingolipid biosynthesis - lacto and neolacto series - Homo sapiens (human)	B3GALT2	B4GALT4	FUT9	A4GALT	ABO	ST3GAL3	B3GALT5	ST3GAL4	B3GALNT1	ST8SIA1	FUT1	FUT2	B3GNT2	ST3GAL6	FUT3	B3GNT3	B3GNT4	FUT4	B3GNT5	FUT5	B4GALT1	FUT6	B4GALT2	FUT7	B3GALT1	B4GALT3	GCNT2
Glycosaminoglycan biosynthesis - heparan sulfate / heparin - Homo sapiens (human)	NDST4	HS3ST3A1	HS3ST3B1	B4GALT7	B3GALT6	HS6ST1	EXT1	HS2ST1	HS6ST2	EXT2	HS6ST3	B3GAT3	HS3ST1	GLCE	HS3ST2	XYLT1	NDST1	EXTL1	NDST2	XYLT2	EXTL2	NDST3	HS3ST5	EXTL3
Glycosaminoglycan biosynthesis - chondroitin sulfate / dermatan sulfate - Homo sapiens (human)	CHST13	CHSY1	CHST14	CHST7	CHST15	CHPF	CHSY3	B4GALT7	B3GALT6	CHPF2	B3GAT3	UST	CSGALNACT1	CSGALNACT2	XYLT1	CHST3	XYLT2	CHST11	DSE	CHST12
Glycosphingolipid biosynthesis - ganglio series - Homo sapiens (human)	GLB1	ST3GAL1	B3GALT4	ST3GAL2	B4GALNT1	SLC33A1	ST3GAL5	ST8SIA1	HEXA	ST6GALNAC3	HEXB	ST6GALNAC4	ST6GALNAC5	ST6GALNAC6	ST8SIA5
Glycosaminoglycan biosynthesis - keratan sulfate - Homo sapiens (human)	B4GALT4	ST3GAL1	CHST6	ST3GAL2	ST3GAL3	B3GNT2	CHST1	CHST2	B4GALT1	B3GNT7	B4GALT2	B4GALT3	FUT8	CHST4
Mannose type O-glycan biosynthesis - Homo sapiens (human)	LARGE1	FUT9	LARGE2	POMGNT1	POMGNT2	ST3GAL3	CRPPA	RXYLT1	B3GAT1	B3GALNT2	B3GAT2	FUT4	POMK	POMT1	CHST10	FKRP	POMT2	B4GALT1	FKTN	MGAT5B	B4GALT2	B4GAT1	B4GALT3
Other glycan degradation - Homo sapiens (human)	ENGASE	MAN2C1	GLB1	MAN2B2	GBA2	NEU1	NEU2	NEU3	HEXA	GBA	FUCA1	NEU4	MANBA	HEXB	FUCA2	AGA	HEXD	MAN2B1
[truncated: 1 more columns]
